# Supplementary material for: Multi-target and ultra-high-speed optical wireless communication using a thin-film lithium niobate optical phased array
Source: Nat Commun. 2025 Dec 15;17:969. doi: 10.1038/s41467-025-67696-3 (PMC12847847; doi:10.1038/s41467-025-67696-3)
Supplement: Supplementary file 6 — Source data [file 41467_2025_67696_MOESM6_ESM.zip]

Archive with 42 entries (36 files):
- Data/
- Data/1550phase/
- Data/1550phase/-12.png
- Data/1550phase/-18.png
- Data/1550phase/-24.png
- Data/1550phase/-31.png
- Data/1550phase/-6.png
- Data/1550phase/0.png
- Data/1550phase/12.png
- Data/1550phase/18.png
- Data/1550phase/24.png
- Data/1550phase/31.png
- Data/1550phase/6.png
- Data/OPA_Coherent_transmission/
- Data/OPA_Coherent_transmission/Angel0-1530nm-I.xlsx
- Data/OPA_Coherent_transmission/Angel0-1530nm-Q.xlsx
- Data/OPA_Coherent_transmission/Angel0-1550nm-I.xlsx
- Data/OPA_Coherent_transmission/Angel0-1550nm-Q.xlsx
- Data/OPA_Coherent_transmission/Angel0-1565nm-I.xlsx
- Data/OPA_Coherent_transmission/Angel0-1565nm-Q.xlsx
- Data/OPA_Coherent_transmission/Angel31-1530nm-I.xlsx
- Data/OPA_Coherent_transmission/Angel31-1530nm-Q.xlsx
- Data/OPA_Coherent_transmission/Angel31-1550nm-I.xlsx
- Data/OPA_Coherent_transmission/Angel31-1550nm-Q.xlsx
- Data/OPA_Coherent_transmission/Angel31-1565nm-I.xlsx
- Data/OPA_Coherent_transmission/Angel31-1565nm-Q.xlsx
- Data/OPA_Performance_characterization/
- Data/OPA_Performance_characterization/Distance.xlsx
- Data/OPA_Performance_characterization/OPA_stability.xlsx
- Data/OPA_Performance_characterization/opa-1G.csv
- Data/multi target/
- Data/multi target/-10.png
- Data/multi target/-20.png
- Data/multi target/0.png
- Data/multi target/10.png
- Data/multi target/20.png
- Data/wavelength/
- Data/wavelength/1500.png
- Data/wavelength/1530.png
- Data/wavelength/1560.png
- Data/wavelength/1590.png
- Data/wavelength/1620.png
