# Supplementary material for: Multi-target and ultra-high-speed optical wireless communication using a thin-film lithium niobate optical phased array
Source: Nat Commun. 2025 Dec 15;17:969. doi: 10.1038/s41467-025-67696-3 (PMC12847847; doi:10.1038/s41467-025-67696-3)
Supplement: Supplementary file 6 — Source data [file 41467_2025_67696_MOESM6_ESM.zip › Data/OPA_Coherent_transmission/Angel0-1530nm-I.xlsx]

## Sheet: Sheet1
-0.0146699
-0.0131416
-0.00905957
-0.0132051
-0.0189619
-0.012126
-0.00346387
-0.0051875
-0.00768262
-0.00839551
-0.0120625
-0.0142744
-0.0105195
-0.00406934
-0.00235547
-0.00309766
-0.00277539
-0.00521191
-0.00263379
0.0022832
-0.00488477
-0.00898633
-0.00570508
-0.0129463
-0.01529
-0.00491406
-0.00511914
-0.0133711
-0.0142402
-0.0110176
-0.00999707
-0.0102021
-0.00828809
-0.00786816
-0.0091084
-0.00696484
-0.00771191
-0.010124
-0.00860059
-0.0121162
-0.0150312
-0.00850781
-0.00527539
-0.0070918
-0.00606641
-0.00441602
-0.00412305
-0.00548047
-0.00650586
-0.00760449
-0.00996289
-0.00742871
-0.00620313
-0.0107197
-0.00908398
-0.00853711
-0.01154
-0.00472852
-0.00676465
-0.0195625
-0.010998
0.00195605
-0.00710645
-0.0133613
-0.00538281
-0.000792969
-0.00279004
-0.00480176
-0.00434766
-0.00395703
-0.00332715
1.26953e-05
-0.00218457
-0.00756543
-0.00511426
-0.00829297
-0.0161006
-0.00652051
0.00224902
-0.00508984
-0.00466504
-0.000890625
-0.00843945
-0.0100215
-0.00532422
-0.00688672
-0.00633496
-0.00263867
-0.00601758
-0.0127266
-0.01154
-0.00499219
-0.00315137
-0.000626953
0.0035625
-0.0032832
-0.00801953
0.00288867
0.00582324
-0.00662305
-0.0108955
-0.00566113
-0.00972363
-0.0197773
-0.0143232
0.000491211
-0.00233105
-0.0139912
-0.00999707
-0.00266309
-0.00582227
-0.00325391
0.00475391
-0.00386914
-0.0165596
-0.00944043
-0.00230176
-0.007375
-0.00506543
-0.00252637
-0.00878613
-0.00610547
-0.000270508
-0.00270215
-0.00145215
-0.000231445
-0.00770215
-0.0135566
-0.013166
-0.0097041
-0.00582227
-0.00581738
-0.00935742
-0.0121992
-0.00996289
-0.00584668
-0.00782422
-0.00969922
-0.00750195
-0.00966016
-0.0111299
-0.00816602
-0.00849805
-0.00736035
-0.00407422
-0.00488477
-0.00189648
0.00257129
-0.00105176
-0.00309277
-0.00130566
-0.00586133
-0.0100703
-0.00531934
-0.00252148
-0.0105391
-0.0154023
-0.00734082
-0.00392773
-0.00987988
-0.00524609
0.00270801
-0.00559766
-0.014084
-0.00845898
-0.0034541
-0.00449414
-0.00610547
-0.011667
-0.0169111
-0.0109297
-4.58984e-05
0.00109668
-0.00559277
-0.00753613
-0.00451855
-0.00463086
-0.00716016
-0.0075166
-0.0052168
-0.00500684
-0.0104414
-0.0117988
-0.00552441
-0.00537305
-0.0102559
-0.00941602
-0.00537793
-0.00111035
-0.0013252
-0.00848828
-0.0125264
-0.0115547
-0.00763379
4.19922e-05
0.00186816
-0.00149609
-0.00154004
-0.00275098
-0.00359082
-0.00238965
-0.00481152
-0.00647656
-0.00786816
-0.0111445
-0.00853223
-0.00446973
-0.00419141
-0.00491406
-0.0107051
-0.0136592
-0.00586133
-0.00300488
-0.00752148
-0.00591504
-0.00425488
-0.0102559
-0.0133271
-0.00825879
-0.0043916
-0.00404492
-0.00217969
-0.00185742
-0.00213086
0.000510742
-0.00225781
-0.00550488
-0.000749023
-0.00542187
-0.0159053
-0.0108955
-0.00788281
-0.0127021
-0.00468457
-0.0001875
-0.00884473
-0.00934766
-0.00710645
-0.00841016
-0.00541699
-0.00583203
-0.00633496
-0.00283887
-0.00666699
-0.00992871
-0.00598828
-0.0051582
-0.00800977
-0.0095625
-0.00491406
0.000261719
-0.00188672
-0.000119141
-0.00154492
-0.0144258
-0.0136885
-0.0058418
-0.010417
-0.00937207
-0.00470898
-0.00967969
-0.0132881
-0.0113887
-0.00773145
-0.0092207
-0.0117988
-0.00353223
-0.00385449
-0.0126729
-0.00395703
-0.000246094
-0.0118428
-0.0118135
-0.00943066
-0.0108711
-0.00159375
0.00502246
-0.00171094
-0.00736523
-0.0053877
-0.00800488
-0.0158027
-0.0124141
-0.00548047
-0.00591504
-0.00596387
-0.0130293
-0.0186787
-0.00684766
-0.00125195
-0.00442578
-0.00247754
-0.0102314
-0.0155977
-0.00488477
-0.00242871
-0.00942578
-0.0101582
-0.00666699
-0.0028877
-3.125e-05
0.00246875
0.000950195
-0.0061543
-0.00989453
-0.0097334
-0.00860059
-0.00898633
-0.0146211
-0.0131318
-0.00339062
-0.00339551
-0.0104316
-0.0131953
-0.0118867
-0.0110371
-0.0118672
-0.0114912
-0.0153291
-0.015876
-0.00259473
-0.00130078
-0.0141621
-0.0128584
-0.00646191
-0.00445508
-0.00349316
-0.00773633
-0.0060127
-0.00357617
-0.0102021
-0.00807813
-0.00276074
-0.00577832
-0.00814648
-0.0106709
-0.010334
-0.00928906
-0.01175
-0.00505566
-0.000373047
-0.00539746
-0.00308301
-0.00324414
-0.010041
-0.0103242
-0.0109492
-0.0101387
-0.00241406
0.0010625
-0.00541699
-0.0131611
-0.00750684
-0.000348633
-0.00867383
-0.0118721
-0.00855176
-0.0151094
-0.0166426
-0.0114326
-0.0106123
-0.0109443
-0.013835
-0.0145918
-0.0101143
-0.00772656
-0.00891309
-0.0137666
-0.0113887
-0.00136426
-0.00230176
-0.00388867
-0.000993164
-0.00668652
-0.00730176
-0.00422559
-0.00630078
0.000422852
0.00373828
-0.00500684
-0.00829297
-0.00826367
-0.00939648
-0.00993359
-0.010666
-0.00810254
-0.00688672
-0.00647656
-0.00790234
-0.0166377
-0.0141084
-0.00487988
-0.0102998
-0.0102021
-0.00193066
-0.00398633
-0.00665234
-0.00777051
-0.00759961
-0.00312695
-0.0064082
-0.00917187
-0.00356641
-0.0046748
-0.00934277
-0.0087959
-0.00557324
-0.00193555
-0.00308789
-0.00743848
-0.0109004
-0.0140156
-0.0140352
-0.0105684
-0.00425977
-0.00194043
-0.00856152
-0.0103926
-0.00767773
-0.00940625
-0.00862012
-0.010583
-0.014333
-0.00781934
-0.003625
-0.00463086
-0.00276074
-0.00528027
-0.00506543
0.000813477
-0.00117383
-0.00302441
0.00216113
4.19922e-05
-0.0107148
-0.0132441
-0.00679883
-0.00763867
-0.0085957
0.000701172
0.00103809
-0.0078877
-0.00704785
-0.00370312
-0.00669141
-0.0087666
-0.00808301
-0.0111055
-0.0155244
-0.0107393
-0.00481152
-0.00580273
-0.00353711
-0.00324414
-0.00577344
-0.000324219
0.000574219
-0.00496289
-0.00681836
-0.0104707
-0.0110029
-0.00935742
-0.0129854
-0.00975293
-0.0032832
-0.00441113
-0.00495313
-0.00290723
-0.00120312
-0.00222363
-0.00451367
-0.00421094
-0.0101729
-0.013332
-0.00224805
-0.0020918
-0.0113838
-0.00444043
0.00314258
-0.00154004
-0.00339551
-0.00131543
-0.00340039
-0.00730176
-0.00967969
-0.0115303
-0.00789746
-0.00154492
-0.00769238
-0.0159834
-0.0120039
-0.00955273
-0.00731152
0.00102344
0.000330078
-0.00557812
-0.0042207
-0.00253125
-0.00403027
-0.00561719
-0.00832715
-0.0107686
-0.00781445
-0.00357617
-0.00448926
-0.00143262
0.00406543
0.000334961
-0.00134473
0.000237305
-0.00813184
-0.0150166
-0.0110518
-0.00527539
-0.00408887
-0.00645215
-0.00727734
-0.00643262
-0.00237988
0.000208008
-0.00881055
-0.0113057
-0.00358105
-0.00649121
-0.00558301
-0.000407227
-0.00505078
-0.00106641
0.00137012
-0.00489453
0.00116992
0.00151172
-0.00599316
-0.00816602
-0.0156563
-0.00773633
0.00490527
-0.0103584
-0.0168281
-0.0077998
-0.00656445
-0.00104688
-0.00385937
-0.00690137
0.00683398
0.000925781
-0.0122236
-0.00380078
-0.00313184
-0.00975293
-0.00800977
-0.00537793
-0.00279492
-0.006125
-0.00781934
-0.000270508
0.00271777
0.00475391
0.00427051
-0.00249707
9.08203e-05
-0.000573242
-0.0113301
-0.0118037
-0.00958203
-0.0127705
-0.0134834
-0.0100605
-0.000724609
0.00264941
-0.00425
-0.00387402
0.000881836
-0.000797852
-0.00461133
-0.00802441
-0.0107197
-0.00990918
-0.00418164
-0.0015791
-0.00560742
-0.00650098
-0.00722363
-0.0071748
0.000466797
0.00133105
-0.00320508
-0.00415234
-0.00912305
-0.00820508
-0.00408887
-0.00490918
0.00414355
0.00195117
-0.0159443
-0.00814648
0.00531543
-0.00411328
-0.00817578
-0.00302441
-0.00563672
-0.0107002
-0.0076582
-0.0010127
-0.00554395
-0.0121211
-0.00791699
-0.00169141
0.00428027
0.000510742
-0.0127607
-0.00948926
0.00175098
0.00330859
0.00149707
-0.00590527
-0.00866895
-0.00205762
-0.00363477
-0.0068623
-0.00438672
-0.0024043
-0.00264844
-0.00926465
-0.00988477
-0.00338086
-0.0059248
-0.00367383
-0.00030957
-0.00939648
-0.00594434
0.00394336
-0.003
-0.0109834
-0.0101191
-0.00404004
-0.00100293
-0.00579785
-0.00569531
-0.00573926
-0.00901562
-0.00432324
-0.00488477
-0.00784375
-0.00185254
-0.00246777
-0.00430859
-0.00336133
-0.00784863
-0.00355664
0.000476562
-0.00614941
-0.00500684
-0.00368359
-0.00786816
-0.00904004
-0.0136689
-0.00974805
0.00230762
-0.00238965
-0.0101533
-0.00387402
0.00215625
-0.00154004
-0.0100654
-0.00928906
-0.0037959
-0.0109248
-0.0135615
-0.0033125
-0.00502148
-0.0120137
-0.00525098
-0.000519531
-0.00603711
-0.00690625
-0.0031416
-0.00390332
-0.0080293
-0.0136641
-0.014626
-0.00671094
-0.00387402
-0.00927441
-0.0102412
-0.00746289
-0.00375684
-0.00077832
-0.00361523
-0.00829785
-0.0117988
-0.0108271
-0.00496289
-0.00635449
-0.0108467
-0.0105342
-0.011584
-0.00846387
-0.00497266
-0.00741406
-0.00305859
-0.000431641
-0.00416211
-0.00283887
-0.00811719
-0.010251
0.0024834
0.000808594
-0.0111348
-0.0102168
-0.00506055
-0.000841797
-0.00338086
-0.00863477
-0.00363477
-0.00591992
-0.0123115
-0.00586621
-0.0090791
-0.0180781
-0.012165
-0.00770703
-0.00612012
-0.000426758
-0.000744141
-0.0016377
-2.14844e-05
-0.00423535
-0.0102461
-0.0087373
-0.000587891
-0.00161816
-0.010002
-0.00613477
-0.00385937
-0.0115547
-0.00769238
-0.000963867
-0.00131543
0.00183398
-0.00245801
-0.0101484
-0.00444043
-0.00395703
-0.0141426
-0.0126729
-0.00175
0.000349609
-0.00660352
-0.00801465
-0.00446484
-0.00665723
-0.0070625
-0.00457227
-0.00485547
0.00015918
0.000334961
-0.0077998
-0.00371777
0.000447266
-0.00428906
-0.000558594
-0.000119141
-0.00478223
0.0022832
0.00205371
-0.0112471
-0.0127559
-0.00408398
-0.0010957
-0.00265332
-0.00149609
-0.00319531
-0.0101387
-0.00497266
0.00664844
0.0031377
-0.00287305
-0.00304395
-0.00898145
-0.0133613
-0.00951367
-0.00524609
-0.00426953
-0.0034541
-0.000490234
-0.00327344
-0.0103193
-0.00952832
-0.00760937
-0.00701367
-0.00155469
-0.00144727
-0.00560254
-0.00664746
-0.00932812
-0.00752148
-0.00362988
-0.00681348
-0.00396191
7.8125e-06
-0.00982617
-0.0114326
-0.00053418
-0.00523633
-0.0145771
-0.00748242
-0.00300488
-0.00688672
-0.0037959
-0.000602539
-0.00225781
-0.0042793
-0.00967969
-0.0102559
-0.00411328
-0.00551953
-0.0105146
-0.0107148
-0.00904004
-0.00576367
-0.00409863
-0.00487012
-0.00521191
-0.00720898
-0.00821484
-0.00644238
-0.00463574
-0.00341504
-0.00606641
-0.00954297
-0.00677441
-0.00211621
-0.00366406
-0.0100947
-0.00815137
0.000662109
-0.00143262
-0.00486035
0.000134766
-0.00174023
-0.00608105
-0.00471387
-0.00386426
-0.00147168
-0.000939453
-0.00149609
0.00071582
-0.00650586
-0.0140156
-0.00721387
-0.00199414
-0.00585156
-0.0111885
-0.0108369
-0.00405469
-0.00522168
-0.0115547
-0.00929883
-0.0050752
-0.000851562
0.00422656
0.00456836
0.00276172
-0.00232617
-0.00688184
-0.00194043
0.00219043
-0.00301465
-0.0108027
-0.0142061
-0.0131318
-0.0136934
-0.0125605
-0.00706738
-0.0045332
-0.00216992
-0.00290234
-0.0114131
-0.0120771
-0.00519238
-0.00426953
-0.00465527
-0.00400098
-0.00525098
-0.00593945
-0.00384961
0.00113086
0.00176074
-0.0045918
-0.00806836
-0.00463574
-0.000407227
-0.00155469
-0.00409375
-0.00357129
-0.00610059
-0.00759473
-0.00207715
0.00169727
-0.000739258
-0.00742871
-0.00768262
0.0014043
-0.000172852
-0.00430859
0.00233203
-0.00164258
-0.00679883
-0.000807617
-0.00678906
-0.0132344
-0.00684766
-0.00440625
-0.00155957
0.000808594
-0.00566113
-0.00967969
-0.0083125
-0.00460645
-0.0053291
-0.0121113
-0.0086543
-0.00500684
-0.0111201
-0.00753613
-0.00288281
-0.00453809
-0.000607422
-0.00339062
-0.00718457
-0.00022168
-0.00193555
-0.00661328
-0.00243359
-0.00205273
-0.00242383
-0.000998047
-0.0025166
-0.00394727
-0.00735547
-0.00535352
0.00121875
-0.00310254
-0.00445996
0.00190234
-0.00140332
-0.00247266
0.00101855
-0.00340527
-0.00279492
0.000125
-0.00474316
-0.00560254
-0.0059834
-0.00772168
-0.00121289
0.000613281
-0.00734082
-0.0114717
-0.00976758
-0.00621777
-0.00517285
-0.00444531
-0.00130078
-0.00600781
-0.0109785
-0.0040498
-0.000768555
-0.00312695
-0.00165723
-0.00364941
-0.00795605
-0.0119063
-0.0154316
-0.00899121
-0.00175
-0.00554395
-0.00730176
-0.00305371
-0.00256055
-0.00394238
-0.000763672
0.000583984
-0.00733105
-0.0109932
-0.00488477
-0.00489941
-0.00880078
-0.00817578
-0.00547559
-0.00037793
-0.00208691
-0.00980664
-0.0106709
-0.0132832
-0.0160029
-0.0104023
-0.00855176
-0.00675488
-0.00252148
-0.00520215
-0.00599805
-0.00817578
-0.0116035
-0.00330273
-0.00361523
-0.0119258
-0.0047334
-0.00456738
-0.0137959
-0.00654004
-0.00093457
-0.00641797
-0.00590527
-0.00645215
-0.0103096
-0.00480176
0.000129883
-0.00742383
-0.0109687
-0.00270703
-0.00259473
-0.00986035
-0.00811719
-0.00662793
-0.0108516
-0.0101582
-0.00602246
-0.00414746
-0.00405469
-0.00236523
-0.000148438
-0.00153027
0.00123828
0.00622852
-0.000851562
-0.00957227
-0.00870312
-0.00681836
-0.00569531
-0.00568555
-0.00670117
-0.0044502
-0.00555859
-0.00965039
-0.00602734
-0.0011543
-0.00554395
-0.0111104
-0.00751172
-0.00383984
-0.00901562
-0.0101484
-0.00353711
-0.00269238
-0.00526562
-0.0044502
-0.00520215
-0.00792676
-0.00860547
-0.00639844
-0.00354199
-0.00530957
-0.0108418
-0.0108418
-0.00585645
-0.00633496
-0.00667676
0.000256836
0.000457031
-0.00685742
-0.00958203
-0.0113789
-0.00981641
-0.00537305
-0.00902051
-0.0100752
-0.00488477
-0.00341992
-0.000226563
-0.00274609
-0.0107783
-0.00378125
0.00216602
-0.00779492
-0.0126191
-0.00760449
-0.00278516
-0.00528516
-0.00902051
0.00190723
0.0062334
-0.00698438
-0.00458691
0.00142871
-0.0105
-0.0120576
-0.00648145
-0.0119404
-0.0114082
-0.00839063
-0.0115547
-0.00719434
-0.00333203
-0.00839551
-0.00716992
-0.00293164
-0.0100898
-0.0163936
-0.00739941
0.00055957
-0.00665723
-0.0097334
-0.000416992
-0.00139355
-0.0107246
-0.00813184
-0.0053584
-0.0100703
-0.00703809
-0.0044209
-0.00924512
-0.00660352
-0.0043916
-0.0121504
-0.0165449
-0.0149336
-0.00977734
-0.00437695
-0.00611523
-0.00759473
-0.0072334
-0.00819043
-0.0045625
-0.00542187
-0.00744336
-2.14844e-05
-0.00252148
-0.00951855
-0.00592969
-0.00892773
-0.00867871
0.000989258
-0.000680664
-0.000304687
0.00207813
-0.00899609
-0.0112129
-0.00613965
-0.00857617
-0.00400098
-0.0008125
-0.00914258
-0.0129756
-0.0106025
-0.00897168
-0.00974316
-0.0094209
-0.00371777
-0.00140332
-0.004875
-0.00846875
-0.0106758
-0.00599805
-0.00360059
-0.0120967
-0.0137373
-0.0051582
-0.000558594
-0.00178906
-0.00391797
-0.00413281
-0.00850781
-0.0125654
-0.00468457
-0.00233594
-0.0107295
-0.0125117
-0.0135566
-0.00951367
0.00112109
-0.00593457
-0.0122871
-0.00142285
-0.00336133
-0.00875684
-0.00177441
-0.00673047
-0.0147383
-0.00790234
-0.00321484
-0.0045625
-0.00428906
-0.00419141
-0.00608594
-0.0100264
-0.00853711
-0.00286816
-0.00367383
-0.00385449
-0.00273145
-0.00777051
-0.00784375
-0.0060127
-0.0108223
-0.00931836
-0.00630078
-0.00864941
-0.00482129
-0.00443066
-0.00948437
-0.00306348
0.00153125
-0.00583691
-0.00951367
-0.00613477
0.000544922
0.00317188
-0.00251172
-0.0025752
-0.000827148
-0.00682324
-0.00458691
0.000769531
-0.00416211
-0.00502637
-0.00557812
-0.0131318
-0.0105244
-0.00510449
-0.00929883
-0.00994824
-0.0107539
-0.0145723
-0.00652051
-0.000592773
-0.00849805
-0.00724805
0.000774414
-0.00411328
-0.00937207
-0.00887891
-0.0106416
-0.0063252
-0.00298535
-0.0075752
-0.00164258
0.000823242
-0.0122139
-0.00759473
0.00354785
-0.0063252
-0.0101436
-0.00478223
-0.0065791
-0.0056709
-0.00758496
-0.0100557
-0.0069209
-0.0135908
-0.013625
-0.00327344
-0.0102266
-0.0150947
-0.00863965
-0.00946484
-0.00402539
0.00040332
-0.00593945
-0.00159375
0.000647461
-0.00732617
-0.00573437
-0.00204785
-0.000919922
-0.000431641
-0.0062666
-0.00685742
-0.00517285
-0.0103486
-0.00954785
-0.00652539
-0.00717969
-0.0058125
-0.00978223
-0.0119063
-0.00215039
0.00279102
-0.000661133
-0.0034541
-0.00901074
-0.0111152
-0.00263379
0.00300586
-9.47266e-05
-0.00153516
-0.00111523
-0.00338086
-0.00542187
-0.00667188
-0.00540723
-0.00114453
-0.00130078
-0.00531934
-0.00719922
-0.00673047
-0.00484082
-0.0044209
-0.00398145
-0.000832031
-0.000543945
-0.0022627
-0.00138379
0.00173145
0.00508105
0.00149219
-0.00505566
-0.00551465
-0.0065791
-0.00795605
-0.00560742
-0.000719727
0.00625781
0.000515625
-0.0103779
-0.0053584
-0.00531445
-0.0097041
-0.00290234
-0.00933789
-0.0174434
-0.0103291
-0.0113398
-0.00772656
0.000129883
-0.00811719
-0.00613965
-0.0001875
-0.00754102
-0.0015791
0.00371875
-0.00619336
-0.00722852
-0.0054707
-0.00800488
-0.00719922
-0.00432813
0.000901367
-0.000827148
-0.0037959
0.00299121
0.00288379
0.00191699
0.0049248
-0.00409863
-0.00476758
0.00366016
-0.00203809
-0.00361035
-0.001125
-0.00888867
-0.0117451
-0.0108125
-0.0077168
0.00180469
0.00216602
-0.00346875
-0.00500684
-0.00491406
-0.000470703
-0.00325879
-0.01029
0.000618164
0.00845996
-0.000875977
-0.000856445
0.0029375
-0.00327832
-0.00450879
-0.0058418
-0.0131172
-0.0090791
-0.00132031
-0.00562207
-0.0111885
-0.0120479
-0.0110713
-0.0085957
-0.00821973
-0.00366895
0.00641406
0.0073418
-0.000348633
-0.00536816
-0.00248242
0.00500293
0.00390918
-0.0016084
-0.00117871
-0.00290723
-0.00428418
-0.0035127
-0.00664746
-0.00204297
0.00552051
0.00174121
-0.0031416
-0.00603223
-0.00768262
-0.00597363
-0.00676465
-0.00325879
0.000349609
-0.00594434
-0.00521191
0.000574219
-0.000695313
-0.00211133
-0.00878125
-0.0129414
-0.0037959
-3.61328e-05
-0.000529297
0.00199023
-0.000695313
0.000779297
0.00348438
-0.00093457
-0.000104492
-0.000480469
-0.00697949
-0.00580273
-0.00221875
-0.00560742
-0.0117451
-0.0100703
-0.000348633
-0.00176465
-0.00879102
-0.00387402
-0.00323438
-0.00932812
-0.00658398
-0.00283398
-0.00159375
0.000251953
-0.00421094
-0.0122236
-0.0130879
-0.00634961
-0.00554395
-0.00988965
-0.00229688
0.0016875
-0.00970898
-0.00946484
-0.00386914
-0.0113545
-0.0102021
-0.00124219
-0.00357129
-0.00705273
-0.00688672
-0.00883984
-0.00745801
-0.00121289
0.00264453
-8.00781e-05
-0.00412305
-0.00389844
-0.00184766
-0.000875977
-0.00254102
-0.0028291
0.000623047
-0.00368848
-0.0104414
-0.00293652
0.0025957
-0.00672559
-0.0121602
-0.00978223
-0.00864941
-0.00363477
0.00162402
-0.00418164
-0.0114863
-0.0107393
-0.00885449
-0.00446484
0.00113574
-0.00252148
-0.00522656
-0.00114941
-0.00468945
-0.0112666
-0.00979199
-0.00591504
-0.00568066
-0.00664746
-0.00205762
-0.0018916
-0.0131953
-0.0114863
0.00179004
0.00218066
-0.000163086
0.000417969
-0.00245801
-0.00356152
-0.00872754
-0.0117109
-0.00428906
-0.00511426
-0.00853223
-8.98438e-05
0.00428516
-0.00015332
-0.00547559
-0.00887891
-0.00791211
-0.00628125
-0.00405957
-0.00289258
-0.00426953
0.000833008
0.00375293
-0.000700195
0.00265918
0.00330859
-0.00403516
-0.00180859
-0.0019209
-0.0102168
-0.00766797
-0.00349316
-0.0101729
-0.0141377
-0.0102607
-0.00753125
-0.00930859
-0.0103096
-0.00799023
-0.00700391
-0.00690137
-0.00607129
-0.00856152
-0.00856152
-0.00106152
0.00024707
-0.0050459
-0.000392578
0.0034209
-0.0054707
-0.00627637
0.000613281
-0.00434766
-0.00725293
-0.00174023
-0.00690625
-0.0135908
-0.00786328
-0.00597363
-0.0114717
-0.0103291
-0.0060957
-0.00418164
-0.00154004
-0.00350293
-0.00651563
-0.00281934
-0.00519727
-0.0111055
-0.00563672
-0.00477734
-0.0123994
-0.0100361
-0.00543652
-0.00503613
-0.00336133
-0.00654492
-0.0103828
-0.00937695
-0.00783887
-0.00576367
-0.00896191
-0.0103682
-0.000768555
-0.00239453
-0.0121797
-0.00725781
-0.00358105
-0.00369824
0.00269824
-0.00191113
-0.00847852
-0.00295117
-0.00774121
-0.0161494
-0.00822461
-0.00169141
-0.00279492
-0.0015498
-0.00398633
-0.00848828
-0.00763867
-0.00521191
-0.00202832
-0.000285156
-0.00426953
-0.00698438
-0.0058125
-0.00751172
-0.0122725
-0.0143281
-0.00855664
-0.00216504
-0.00504102
-0.00609082
-0.00266309
-0.00507031
-0.00293164
-0.000480469
-0.0101289
-0.0081123
0.00180469
-0.00811719
-0.0130391
-0.00167676
-0.0047627
-0.0117012
-0.00180859
0.00451465
-0.00183789
-0.00531934
-0.00360059
-0.00374219
-0.00503125
-0.00755566
-0.0119795
-0.00999219
-0.00280957
-0.00235059
-0.00331738
0.00078418
0.00059375
-0.00191602
0.000701172
0.000203125
-0.00596387
-0.00991406
-0.0110859
-0.00845898
-0.00388867
-0.00725293
-0.00999219
-0.00216504
-6.83594e-06
-0.00404492
-0.000539063
-0.000578125
-0.00591016
-0.00479687
-0.0071748
-0.0139131
-0.00937207
0.000798828
0.00142383
-0.00519238
-0.00845898
-0.00887891
-0.0103535
-0.00776074
-0.00458203
-0.00707715
-0.00619336
-0.00203809
-0.00411328
-0.00780469
-0.00807324
-0.00841992
-0.00948926
-0.0073457
-0.00317578
-0.00281445
-0.00157422
-0.00096875
-0.012292
-0.0181758
-0.00761426
-0.00609082
-0.0105391
-0.00374707
-0.00339551
-0.010417
-0.00722852
-0.00245313
-0.00247754
-0.00111035
-0.00187207
-0.00753125
-0.0112568
-0.00629102
-0.00215527
-0.00924023
-0.00909375
0.00269336
-0.000167969
-0.0104512
-0.00727246
-0.00188672
-0.000177734
-0.00211133
-0.0121016
-0.0160615
-0.00933301
-0.00267773
0.00196582
-0.00356641
-0.013791
-0.00836621
-0.000719727
-0.0050166
-0.00539746
-0.000519531
-0.00168164
-0.00593457
-0.00543164
-0.000275391
0.000740234
-0.00293652
-0.00529492
-0.00783398
-0.00644727
-0.00229688
-0.00533398
-0.00422559
0.00225391
-0.00534375
-0.0125508
-0.00633496
-0.00744336
-0.010417
-0.00475293
-0.00875195
-0.0137373
-0.00612988
-0.00595898
-0.00895215
0.00212695
0.00790332
-0.00137891
-0.00515332
0.00124316
0.0018584
-0.00284863
0.00100391
0.00164844
-0.00876172
-0.00502637
0.00454883
-0.00553906
-0.0104072
-0.000851562
-0.0015791
-0.00508984
-0.0037959
-0.00815625
-0.010041
-0.00569531
-0.00461133
-0.00348828
0.00144824
0.00189746
-0.00272656
-0.0033418
-0.00477246
-0.0106221
-0.0081416
-0.00345898
-0.00869336
-0.0111885
-0.00826367
-0.00751172
-0.0031709
0.00204395
-0.00170117
-0.00923047
-0.00847363
-0.00397656
-0.00760449
-0.00803418
-0.00187207
-0.00517773
-0.00690625
-0.0033125
-0.00926465
-0.00711621
0.00348926
-0.00164258
-0.00808789
-0.00625195
-0.00665234
-0.00292187
-0.000836914
-0.00869824
-0.0101924
-0.00105176
0.00326465
-0.00062207
-0.00202832
6.64063e-05
-0.000407227
-0.00106641
-0.00375195
-0.00691113
-0.00382031
-0.0068916
-0.0143672
-0.00979199
-0.00661328
-0.00786816
-0.000988281
0.000129883
-0.00590039
-0.00462598
-0.00250195
-0.00464062
-0.00650586
-0.00711133
-0.00943555
-0.0143281
-0.0103975
0.00235645
0.00477344
-0.00340527
-0.00729688
-0.00525098
-0.00451855
-0.00642773
-0.0078877
-0.0110664
-0.0129121
-0.00883008
-0.00823438
-0.0115059
-0.0106514
-0.00729688
-0.00190137
-0.00192578
-0.00795605
-0.00454297
-0.00118848
-0.0071748
-0.00715039
-0.00285352
-0.00209668
-0.00412793
-0.00656445
-0.00260449
-0.00318555
-0.00844434
-0.00135938
-0.00130566
-0.0102607
-0.0041084
-0.00316602
-0.0108809
-0.00727246
-0.00915234
-0.0116523
-0.00163281
-0.0020332
-0.00729199
-0.00183789
-0.00244824
-0.00967969
-0.00935254
-0.00383496
-0.00121777
-0.00277051
-0.00251172
0.000149414
0.00173633
0.00393359
0.00491016
0.00196582
-0.00540234
-0.0130977
-0.00841992
0.00298145
0.00127246
-0.00784863
-0.00893262
-0.00486035
-0.00546582
-0.00955762
-0.00626172
-0.00104199
-0.00596875
-0.00832227
-0.00312207
-0.00480664
-0.0067207
-0.00205762
-0.00484082
-0.0123066
-0.0121357
-0.00874707
-0.00297559
0.00412891
-0.000241211
-0.00687695
-0.000119141
0.00135059
-0.00725293
-0.00546582
-0.00361035
-0.00691113
-0.000358398
-0.00116406
-0.010041
-0.00235547
0.000115234
-0.0110078
-0.0056709
0.000583984
-0.00863477
-0.00803418
-0.000670898
-0.00391309
-0.00727246
-0.00592969
-0.00740918
-0.00823438
-0.00157422
0.00384082
-0.00106152
-0.00443066
-0.00157422
-0.00170117
-0.00187695
-0.00447949
-0.0116719
-0.00839551
-0.00299023
-0.0117207
-0.0152803
-0.00671094
-0.00557324
-0.00671094
-0.00309766
-0.00997754
-0.0151191
-0.00117383
0.00350879
-0.00774609
-0.00701855
-0.00389844
-0.00700879
-0.00490918
-0.00634961
-0.00227246
0.00963184
-1.66016e-05
-0.0123359
-0.0044502
-0.00307324
-0.0085957
-0.00764844
-0.00685742
-0.00693555
-0.0102705
-0.010251
-0.00397168
-0.00699902
-0.00846387
0.000671875
0.0024541
-0.00336133
-0.00812207
-0.00594922
-0.00117871
-0.00708203
-0.00819531
-0.0027998
-0.0093623
-0.0100313
-0.0048457
-0.00914746
-0.00782422
-0.00659375
-0.00912305
-0.00513379
-0.00878125
-0.0108418
-0.00659863
-0.0158516
-0.0138154
[truncated: 318,002+ more rows]
