# Supplementary material for: Multi-target and ultra-high-speed optical wireless communication using a thin-film lithium niobate optical phased array
Source: Nat Commun. 2025 Dec 15;17:969. doi: 10.1038/s41467-025-67696-3 (PMC12847847; doi:10.1038/s41467-025-67696-3)
Supplement: Supplementary file 6 — Source data [file 41467_2025_67696_MOESM6_ESM.zip › Data/OPA_Coherent_transmission/Angel0-1530nm-Q.xlsx]

## Sheet: Sheet1
0.00106104
0.00272766
0.00613599
0.00859338
0.00547034
0.000445435
0.00257751
0.00454944
-0.000380371
0.00175671
0.00870349
0.0038938
-0.00109106
0.00282776
0.004104
0.00529517
0.00795776
0.0054303
0.00391882
0.00509998
0.00540027
0.00689172
0.00628113
0.00321814
0.00273767
0.00506494
0.00740222
0.00606091
0.00460449
0.00549036
0.00250244
2.00195e-05
0.00130127
0.000590576
0.00243237
0.0049198
0.00233728
0.00364355
0.00641125
0.00287781
0.00172668
0.00554041
0.00730713
0.00678162
0.00781262
0.00887866
0.0041991
-0.000790771
0.00216711
0.00581067
0.00490479
0.00342334
0.00181177
0.0014314
0.00373865
0.004099
0.0014364
0.00260754
0.00673157
0.00467957
0.0024574
0.00703687
0.00701184
0.00395386
0.00695679
0.00624109
0.00268762
0.00647131
0.0106854
0.0111309
0.0109156
0.00906384
0.00689673
0.00453943
0.000970947
-0.000710693
0.00202197
0.00721204
0.00713696
-0.000505493
-0.00681665
-0.0059458
0.00145142
0.00914392
0.00899878
0.00555542
0.00612598
0.0072771
0.00715198
0.00826306
0.00942419
0.00781262
0.0055354
0.00651636
0.00752234
0.00639624
0.00593079
0.00426917
0.00328821
0.00586572
0.00567554
0.00433923
0.00759741
0.00880859
0.00405896
-0.000500488
0.00104602
0.0059408
0.00496985
-0.000685669
-0.00297791
-0.000235229
0.00528516
0.00644128
0.00421912
0.00798779
0.00846826
-0.000320313
-0.0026676
0.0016366
0.00205701
0.00258752
0.00484973
0.00528015
0.00797778
0.0140437
0.0130227
0.00454443
0.00357849
0.00524011
-0.000720703
0.000255249
0.0046095
-0.00156653
-0.00124622
0.00562549
0.00214209
-0.000125122
0.00222717
-8.5083e-05
-5.00488e-06
0.0029679
0.00479468
0.00788269
0.00873352
0.00792773
0.00826306
0.00812793
0.01026
0.0121469
0.0079978
0.00257251
0.00294788
0.00691174
0.00510498
0.00191687
0.00740723
0.00626611
-0.00492981
-0.00288782
0.00527014
0.00498486
0.00854333
0.0108906
0.00334827
0.00116113
0.00526514
0.00468457
0.0012312
-0.00123621
-0.000795776
0.00134631
0.00241235
0.00243738
-0.000280273
0.00065564
0.00976453
0.00976453
-0.00152649
-0.00161658
0.00829309
0.0113561
0.00770752
0.00272766
0.000700684
0.00455945
0.00722205
0.0053302
0.00616101
0.00883862
0.00605591
0.00064563
0.000595581
0.00578064
0.00698181
0.000570557
-0.00280774
0.00129626
0.00441431
0.00486475
0.00304797
-0.00227222
-0.00329321
0.00107104
0.00330322
0.00355847
0.00188684
0.00019519
0.00375867
0.00674158
0.00491479
0.00248743
0.00100098
0.00374365
0.00769751
0.00491479
0.00268262
0.0050249
0.00278772
0.000690674
0.00626111
0.00893872
0.0056355
0.00627612
0.00545532
-0.000425415
0.00359351
0.01028
0.00277271
-0.000820801
0.0066615
0.0058457
0.00336829
0.00657141
0.0018418
-0.00387378
0.000380371
0.00489978
0.00551538
0.0043092
0.000480469
-0.000880859
0.00360352
0.00708191
0.00484973
0.00294287
0.00414404
0.00309802
0.00142139
0.00279272
0.0046095
0.00613098
0.00668652
0.00778259
0.011261
0.00993469
0.0037937
-0.000130127
-0.00117615
0.00473462
0.0107905
0.00534021
0.00370862
0.0096394
0.0055304
0.000670654
0.00393884
0.00343835
0.000845825
0.0013363
0.00332825
0.00510999
0.000955933
-0.00113611
0.00657141
0.00795776
0.00177173
0.0027677
0.00467456
0.00384375
0.00823303
0.00935413
0.00206702
-0.00170667
-0.0017417
-0.00326318
-0.000745728
0.00306799
0.00261755
0.00340332
0.00499988
0.00434424
0.00393884
0.00364856
0.00540027
0.00664648
0.00478967
0.00875354
0.00980457
0.000640625
0.0025625
0.00931409
0.00424915
0.00521008
0.00822803
0.00100598
0.00231726
0.00848828
0.00484473
0.000765747
-0.000305298
0.00154651
0.0043092
0.000725708
-0.000145142
0.00595581
0.0109006
0.0142289
0.0121619
0.00684668
0.00616602
0.00526013
0.0050199
0.00524512
-0.000120117
0.000145142
0.00640625
0.00516504
0.00343835
0.00688171
0.00887366
0.00749731
0.00476465
0.00530518
0.0044093
-0.00206702
-0.00255249
0.000680664
-0.000240234
0.00198193
0.00479968
0.0062561
0.00939917
0.00462952
-0.000520508
0.00532019
0.00537024
-0.001021
0.00125122
0.00268262
-0.000525513
0.00356848
0.00793274
0.00424414
0.00404395
0.00945923
0.00917896
0.0052251
0.00523511
0.00715698
0.00642627
0.00210205
-0.00065564
0.00115613
0.00299292
0.00345837
0.00150146
0.000130127
0.00616602
0.00735718
-0.000740723
-0.000525513
0.00293787
0.00270764
0.0069668
0.00412402
-0.00306799
0.00261255
0.00592578
0.00288281
0.00652136
0.00621106
0.00374365
0.00869849
0.00806287
0.00231726
0.00180176
0.00240735
0.00350342
0.00530518
0.00500488
0.00502991
0.004099
0.00259253
0.00550037
0.00726709
0.000975952
-0.00556042
-0.0025675
0.0028728
0.000760742
0.0017467
0.0116814
0.011226
-0.000990967
-0.0011261
0.00967444
0.0114962
0.00624109
0.00415405
0.00128625
-0.00228223
0.00170667
0.00716699
0.00612097
0.00698181
0.0110558
0.0100948
0.00785767
0.0084032
0.00759241
0.00475464
0.00253247
0.00285278
0.00344836
0.00191687
0.00255249
0.00444934
0.00289783
0.00222717
0.00499988
0.00775757
0.0080929
0.00578064
0.0053302
0.00688672
0.00546533
0.00475964
0.00567053
0.00159656
-0.00237732
0.0013313
0.00482471
0.00385376
0.00964441
0.0182328
0.0129526
0.0038988
0.00221716
-0.00212708
-0.00137134
0.00880359
0.00880859
0.00423413
0.00780762
0.0067616
0.000785767
0.000915894
0.00461951
0.0062511
0.00405896
0.00121619
0.000350342
0.000445435
0.00231726
0.0036886
0.00560547
0.00918396
0.00540527
0.00150146
0.00695679
0.00323315
-0.00857336
-0.00608093
0.000920898
0.00200195
0.00882861
0.0136283
0.00683667
0.00473462
0.00861841
0.00439429
0.000915894
0.003073
-0.000780762
-0.00265259
0.00386377
0.00532019
0.00283777
0.00314807
0.00305298
0.00580566
0.0101749
0.00855334
0.00436426
0.00428418
0.0079978
0.00729211
-0.00065564
-0.00142639
0.00723206
0.00750732
0.000250244
-0.000985962
0.00114111
0.00268262
0.00442932
0.00257251
0.0033833
0.0106654
0.00930408
0.002052
0.00231726
0.00100598
0.000110107
0.00541528
0.0014314
-0.00288281
0.00644128
0.00951428
0.00333325
0.00364355
0.00912891
0.0133781
0.0101549
0.00312805
0.00458948
0.00987463
0.00925903
0.00488977
0.00640625
0.0131228
0.00740222
-0.00153149
0.00650134
0.0116814
0.00753235
0.00986462
0.00895874
0.0062561
0.010245
0.00718701
0.00062561
0.00272266
0.00814795
0.00992468
0.00501489
0.000675659
0.000425415
-0.00180176
0.000155151
0.0031781
0.000920898
0.00540527
0.00868347
0.00310303
0.00458447
0.00631616
0.00227222
0.00520007
0.00806787
0.00712695
0.00796277
0.00445435
0.00168665
0.00289783
-0.000990967
-0.00311804
0.00135132
0.00387378
0.00420911
0.00395886
0.00434924
0.00757739
0.00746729
0.00490979
0.00686169
0.00631116
0.0024624
0.00524011
0.00684668
0.00165161
0.002052
0.00579565
0.00494482
0.00565051
0.00554041
0.00329822
0.00764746
0.0104852
0.00636121
0.00818799
0.0121018
0.00712195
0.00319812
0.00649634
0.00751733
0.00501489
0.00542529
0.00681165
0.00670154
0.0063562
0.00359351
0.00204199
0.00461951
0.00303796
0.00170667
0.00782764
0.00937415
0.00764746
0.0114462
0.00782263
-0.00189185
-0.000340332
0.00482971
0.00323315
0.00384375
0.00654138
0.00313806
0.000675659
0.00361853
0.00292285
0.00132629
0.00431921
0.00540027
0.00659143
0.00679163
0.000305298
0.000795776
0.00736218
0.00464453
0.00173169
0.0023623
0.00342334
0.00933911
0.00643628
-0.000805786
0.0069718
0.0114312
0.00829309
0.0117865
0.00781763
0.00199695
0.00648132
0.00356348
-0.000245239
0.00667151
0.00874854
0.00698682
0.00797278
0.00685669
0.00639124
0.00516003
0.0004104
-0.00171167
0.000690674
0.00361853
0.00135132
-0.00357849
-0.00251746
0.00134631
0.00563049
0.0120067
0.0110908
0.00338831
0.000395386
-0.00234229
-0.00775256
-0.0028728
0.00848828
0.00673657
5.00488e-05
0.00600085
0.00979956
0.00300293
0.00118616
0.00252246
0.00354846
0.010285
0.0100948
0.00160156
0.0027627
0.00663647
0.00279773
0.0025625
0.00610095
0.00433423
0.00335828
0.00734216
0.00777258
0.00321814
-2.50244e-05
-0.00019519
0.00415405
0.00965442
0.0078927
0.0035835
0.0028678
0.000750732
0.000975952
0.00771252
0.0104302
0.00623608
0.00545032
0.0107905
0.012317
0.00525513
0.000385376
0.00339832
0.00794275
0.0105853
0.00642126
-0.00191687
0.0011311
0.0118766
0.0152699
0.0124171
0.0069718
0.0044093
0.00718201
0.00334326
-0.00179175
0.00496985
0.00832813
0.00288281
0.00484473
0.00889368
0.00589575
0.00488477
0.00696179
0.00677661
0.00664148
0.00603088
0.00334326
0.00300293
0.00505994
0.00578564
0.00848828
0.0134832
0.0126373
0.00648132
0.00259753
0.00138135
0.000780762
0.000865845
0.00227222
0.00402893
0.00300293
0.00417407
0.00935913
0.00542529
-0.0011261
0.00571057
0.00824304
0.000445435
0.00385376
0.00841321
0.00351843
0.00704187
0.0118716
0.00763745
0.00822302
0.00805786
0.0025675
0.00573059
0.00841321
0.00227222
0.00116614
0.00329321
-0.000280273
-0.00361353
-0.00201196
0.00131628
0.00157654
-0.000250244
0.000930908
0.00427917
0.00720703
0.0082981
0.00725708
0.00847827
0.01024
0.00709692
0.00344336
0.00175171
-0.000290283
0.00221216
0.00906885
0.00953931
0.00592078
0.00921399
0.0107955
0.00351843
0.000405396
0.000760742
3.50342e-05
0.00688672
0.00875854
-0.000450439
-0.000140137
0.0023623
-0.00258752
0.00177173
0.00733716
0.00355847
0.00461951
0.00649634
0.00181677
0.00198193
0.00566553
0.00257751
-0.0016416
0.00257251
0.00822803
0.00724707
0.00742725
0.0082981
0.00277771
0.00131128
0.00644629
0.00544031
0.00216211
0.00444934
0.0036936
-0.000995972
0.00238232
0.00845825
0.0065614
0.00709692
0.01027
0.00521509
0.00466455
0.011306
0.00800781
0.00240234
0.00568555
0.00716699
0.00458948
0.00692676
0.00906885
0.00196692
-0.00168665
0.00516003
0.00382373
-0.00304797
0.00167664
0.00826807
0.00800781
0.00395386
0.000200195
0.00275269
0.00251746
-0.000905884
0.00554541
0.00807788
0.0011261
0.00121619
0.00408899
0.00402393
0.00284277
-0.000880859
0.00180676
0.00992468
0.0107155
0.00568555
0.00186682
0.00302295
0.00694177
0.00971448
0.0116764
0.00690173
-0.00147644
-0.000100098
0.0057356
0.00700183
0.0055304
0.00403894
0.00470959
0.00585071
0.00863342
0.0113311
0.00725208
0.00454443
0.00413403
0.00134131
0.00718201
0.0109407
0.00407397
0.00598083
0.00890369
0.00445935
0.00558545
0.00463953
0.00222717
0.00542029
0.00462952
0.0042041
0.0026676
-0.00301794
0.00222217
0.00624609
0.00200696
0.00964941
0.014299
0.00382874
0.00135132
0.00621606
0.00487976
0.0025575
0.00263757
0.00382373
0.00736218
0.00849829
0.00179175
-0.000530518
0.00811792
0.00893872
0.00445935
0.0106154
0.0106754
0.00100598
0.00224719
0.00838318
0.00719702
0.00375366
0.00321313
0.00654138
0.00863342
0.00519507
0.000830811
0.00198694
0.00764246
0.00816797
0.00475964
0.0058407
0.00663147
0.00765747
0.0110308
0.00761743
0.00362854
0.00714197
0.00866846
0.00510498
0.00175171
0.00304797
0.00664148
0.00510498
0.00189185
0.000285278
0.00136133
0.00725708
0.00545532
-0.00109106
0.00434924
0.00944421
0.00738721
0.0064613
0.00322314
0.00519006
0.0125973
0.00965942
0.0025575
0.000570557
0.00242737
0.00569556
0.00589575
0.0101699
0.012287
0.000955933
7.00684e-05
0.00883862
0.00390881
0.00258752
0.00590576
-5.00488e-05
0.00251746
0.00558545
-0.00254248
0.00115613
0.00794275
0.00320813
0.00587073
0.0100248
0.00363855
0.00305798
0.00658643
0.0017467
-0.00117615
0.00285278
0.00437427
0.00359351
0.00425415
0.00278271
0.000595581
0.00404395
0.0104252
0.0111008
0.00644629
0.00550537
0.00746228
0.00450439
0.00206702
0.002047
-0.00226221
0.000965942
0.0119417
0.00688171
-0.0018418
0.00836316
0.0146593
0.00534521
0.000435425
0.00246741
0.00711694
0.0118015
0.00429919
-0.0058407
0.000425415
0.00877356
0.00556543
0.00219714
0.000995972
-3.50342e-05
0.00453442
0.00674658
0.00227722
0.00349341
0.00651636
-0.000170166
-0.00547034
0.000200195
0.00593079
0.00609595
0.00825305
0.0108456
0.00763245
0.0041991
0.00176672
-0.00198694
0.00121619
0.00528015
-0.000610596
-0.00263757
0.00211206
0.00206702
0.00442932
0.00795276
0.00117615
-0.00401892
0.000675659
0.00402893
0.00499487
0.00688171
0.00344836
-0.00118616
0.00182678
0.00425916
0.00233728
0.00452441
0.00628113
0.00405396
0.00529517
0.00664648
0.00363855
0.00131628
0.00364355
0.00884363
0.00834814
0.00435425
0.00544031
0.00332324
0.00124622
0.00940918
0.010205
0.000450439
-0.00159155
0.000315308
0.00175171
0.00486975
0.00201196
-0.00180676
0.00223718
0.00468457
-0.000890869
-0.00476965
0.000640625
0.00634619
0.00578064
0.00722205
0.00833813
0.00243237
-0.00118616
-0.000705688
-0.00175171
0.000920898
0.00536023
0.00387878
0.00248743
0.00519507
0.00371362
-0.00205701
-0.00245239
0.00135632
0.00223218
0.00113611
-0.000810791
-0.00212207
0.000535522
0.00278271
0.00412402
0.00778259
0.00685168
0.00332324
0.00423413
0.00152148
-0.00144641
0.00583569
0.0106704
0.00628113
0.00375867
0.00290784
0.00107104
0.00321814
0.00726709
0.00691174
0.00140137
-0.00330322
-0.0015365
0.00321814
0.00619104
0.00682666
0.00506494
0.00498486
0.00655139
0.00391882
0.00414905
0.00980457
0.00547534
-0.00245239
0.00342834
0.00803784
0.00260754
0.00334827
0.00606091
0.00352344
0.00435925
0.00264258
-0.00124622
0.00496985
0.00802783
0.00117615
0.00147144
0.00602588
0.00516504
0.00532019
0.00669153
0.00549536
0.00600586
0.0093291
0.00775256
6.00586e-05
-0.00283777
-0.00249243
-0.00418408
0.00299792
0.00914392
-0.000565552
-0.00303796
0.00602087
0.00474463
0.00136633
0.00289282
0.00258752
0.00669653
0.0104652
0.00597083
0.000875854
-0.00158154
-0.000360352
0.00203198
0.000760742
0.00243738
0.00544531
0.00497986
0.00712695
0.00648633
0.000990967
0.000370361
0.00141138
0.00257251
0.00493982
0.00132129
-0.00162158
0.00308801
0.00495984
0.00308301
0.00673657
0.0116063
0.00961438
0.00821301
0.0121118
0.0110258
0.0065614
0.00581567
0.00281274
0.000180176
0.001021
-0.00198694
-0.00188184
0.00770752
0.013288
0.00647131
-0.000665649
0.00309302
0.00562048
0.00109607
0.00367859
0.00627112
0.000185181
-0.00188184
-0.00289783
-0.00555542
-0.000490479
0.00534021
0.00664148
0.00718201
0.00721204
0.00648132
0.00232727
0.000650635
0.00499487
0.00569055
0.00406396
0.00191187
0.000880859
0.0060509
0.00361353
0.00065564
0.0116263
0.0103951
0.00162659
0.00566553
-3.00293e-05
-0.00808289
0.000160156
0.00680664
0.0104352
0.0107905
0.0043092
0.00659143
0.0100348
0.00410901
0.000575562
0.00314307
0.0098446
0.00880859
-0.000905884
0.00319812
0.00981458
0.00109106
-0.00252246
0.00530017
0.00947925
0.00391382
-0.00425415
-0.00253247
0.00312805
0.0055304
0.00888367
0.00807288
0.00745227
0.00951428
0.00100598
-0.00515503
0.00349341
0.00872852
0.00581067
0.00314307
0.00168164
0.0035835
0.00711194
0.00580566
0.0004104
0.000580566
0.00630615
0.00452441
-0.00113611
0.00166162
0.00780261
0.00736719
0.000470459
0.000510498
0.00832312
0.00423413
-0.00146143
0.00721704
0.00865344
0.000660645
0.000560547
0.0018468
0.00170166
0.00468457
0.00898376
0.0122469
0.00716699
-0.000665649
0.00212708
0.0080979
0.0099447
0.0108506
0.0104302
0.0108706
0.012287
0.00975952
0.0052301
0.00324817
0.00416907
0.00693176
0.00640125
-0.00144641
-0.00498486
0.00305798
0.00721204
0.00434424
0.00422412
0.00313806
0.00454944
0.0105753
0.00998975
0.00633618
0.00504492
0.00653137
0.0104202
0.00513
0.000185181
0.00551538
0.00262756
0.000665649
0.00765747
0.00509998
0.00544531
0.0105253
0.00478467
0.00381873
0.00427417
-0.00289282
-0.00160657
0.00242737
0.00444934
0.00901379
0.00723706
0.00408899
0.0039939
0.00611597
0.0113411
0.00592578
7.00684e-05
0.00568054
0.00210205
-4.50439e-05
0.00863843
0.00447437
-0.000935913
0.00476965
0.00725708
0.00796277
0.00597583
0.00241736
0.00536023
0.00638623
0.00566052
0.00664648
0.00349341
0.00172668
0.00178174
0.00126624
0.0039989
0.00461951
0.00507495
0.0073772
0.00433923
0.00379871
0.00863342
0.00996472
0.00782263
0.00161157
-0.00330823
-0.00193188
-0.000740723
0.00475464
0.0114662
0.009229
0.0109207
0.0125522
0.00244238
0.00277271
0.0122419
0.00943921
0.00890869
0.0142039
0.00965442
0.0063562
0.00952429
0.00725708
0.00335828
0.0039939
0.00710193
0.00859839
0.00488477
0.00187183
0.00147144
0.000970947
0.00749731
0.0127074
0.00569556
0.00308301
0.00609094
0.00202698
0.00223218
0.0076925
0.00603589
0.00196191
0.000750732
0.00407898
0.00703186
0.000620605
-0.000515503
0.00729712
0.00465955
0.00417908
0.0141138
0.0116313
0.00567554
0.00905884
0.00472461
-0.000280273
0.00480469
0.00510498
0.00287781
0.00512
0.00363354
0.000265259
-0.000580566
0.000845825
0.00315308
0.00186682
0.00357849
0.00640125
-0.00251746
-0.00549036
0.006151
0.00651636
-0.00119116
0.000965942
0.00505994
0.00712195
0.00866846
0.00699683
0.0060459
0.00681665
0.00538525
0.00268262
0.00549536
0.0107705
0.00470959
-0.000600586
0.00780261
0.00778259
0.000900879
0.00618604
0.00917395
0.00605591
0.00634119
0.00346338
0.000880859
0.00200696
0.00343835
0.00807788
0.00803784
0.00177173
-0.000240234
0.00043042
0.00323315
0.00547034
0.00283276
0.00324316
0.00245239
-0.00237231
0.00114111
0.00671155
0.00696179
0.0048147
-0.0025625
-0.0023623
0.00990967
0.0111309
0.00287781
0.00284778
0.00442932
0.000900879
-0.000135132
0.00422412
0.00821802
0.00721704
0.00311304
0.00227222
0.00764746
0.0104702
0.00506995
0.00294788
0.00801782
0.00883862
0.00422412
0.00385876
0.00867346
0.00895374
0.00572559
0.00806787
0.00814294
0.00351343
0.00483972
0.00514001
0.00226721
0.00376868
0.00190686
0.000640625
0.00455444
0.00101599
-0.000615601
0.0075824
0.0087085
0.00305798
0.00167664
0.00454443
0.00547534
-0.000220215
0.000125122
0.00854333
0.00750732
0.00530518
0.0079978
0.000980957
-0.0039989
0.0017417
0.00198193
0.00163159
0.00898376
0.0110508
0.00648132
0.00558044
0.00647632
0.00462952
0.00413403
0.00545032
0.00426416
0.00385876
0.006151
0.00759741
0.00903381
0.00937915
0.00813794
0.00775757
0.00388879
0.000445435
0.00537024
0.00722705
0.00322314
0.00627612
0.00637622
-0.0044043
-0.00313806
0.00925903
0.00536023
-0.00177673
0.00884363
0.0141738
0.00559546
0.00342834
0.00517505
0.00336829
0.0036936
0.00482471
0.00437427
0.00542029
0.01022
0.0113811
0.00304297
0.000715698
0.00648633
0.00606091
0.0076925
0.00933411
0.00434924
0.00903381
0.010275
-0.00161658
0.00149646
0.0101399
0.00595081
0.00583069
0.00977454
0.0109657
0.00875354
0.000810791
0.00178174
0.00839319
0.00548035
0.00576062
0.0100298
0.00910388
0.00859338
0.00626111
0.00375366
0.00423413
0.003078
0.0054303
0.00587073
-0.000260254
0.000330322
0.00127124
-0.00217712
0.0021521
0.00682666
0.00770752
0.00897375
0.00433923
0.0021571
0.00671155
0.00590576
0.00569556
0.00958936
0.00760242
0.00447437
0.00487976
0.00548535
0.00800281
0.00956433
0.00691174
0.00277771
-0.00116614
0.00163159
0.00826807
0.00263757
-0.00386877
0.00526514
0.00898877
0.000770752
0.000965942
0.00544031
0.00508496
0.00411902
0.00209705
0.00107605
0.00119116
0.00251245
0.00783765
0.00766248
0.00463452
0.00866345
0.00874854
0.00595581
0.00736218
0.00592578
0.00376367
-0.00189685
-0.00677661
0.00472461
0.0121969
0.00463452
0.00324316
0.00273267
-0.00207202
-0.00108606
0.00383875
0.0104852
0.00819299
-0.000480469
0.00469958
0.00866846
0.00160657
0.00156653
0.0029679
0.00251245
0.00653137
0.00724707
0.00745227
0.00917395
0.00612097
0.00309802
0.00319312
0.00462952
0.00531018
0.00475964
0.00416406
0.000900879
0.00275269
0.0110007
0.0118315
0.00966443
0.00521509
-0.000960937
0.00808289
0.0122419
-0.00188684
-0.00183179
0.00722705
0.00309802
-0.00134131
0.00182178
0.00636621
0.00462952
0.00326318
0.0111459
0.0107455
0.00404895
0.00493481
0.00172668
0.00226221
0.0080979
0.00181177
0.000855835
0.00855334
0.0075874
0.00865344
0.011311
0.0084082
0.00761743
0.00597083
0.00320313
0.00391382
0.00621606
0.00684668
0.00200195
-0.000500488
0.00233228
0.0024574
0.00386377
0.00455444
0.00294788
0.00638123
0.00650134
0.00294287
0.00193188
0.0013363
0.00683167
0.00700183
-0.00127124
0.00448938
0.0100798
0.00432922
0.00512
0.00396387
-0.000300293
0.00198193
0.00207703
0.0046145
0.00947424
0.00783264
0.0059408
0.00364856
0.00263257
0.00338831
-4.50439e-05
0.00250244
0.00744226
0.00503992
0.00447437
0.00120117
-0.00273267
0.00167163
0.00197693
0.00171167
0.00603589
0.00387878
0.00125623
0.00255249
0.00624609
0.00967444
0.0037887
0.00191687
0.00674658
0.00126624
0.000185181
0.00651135
0.00420911
0.00457446
0.00603088
-2.00195e-05
0.000320313
0.00421912
0.00300793
0.00448438
0.00601587
0.00087085
-0.000865845
0.00539526
0.00367358
-0.00474463
-0.00110608
0.00636121
0.00698181
0.00740723
0.00633118
0.00482471
0.00240234
-0.00292285
-0.000180176
0.00463452
0.00263257
0.00408398
0.00670154
0.00591577
0.00338831
0.000415405
0.00345337
0.0025625
-0.00166162
0.0065564
0.00950928
0.00375867
0.0057406
0.00344836
0.00183179
0.00756738
0.00564551
0.00700684
0.012332
0.0068667
0.00147644
0.000540527
0.0035835
0.00812793
0.00283777
0.000925903
0.00620605
0.00438928
0.00530518
0.00795776
0.00374365
0.00365857
0.00607092
0.0068667
0.00726709
0.00109106
-0.00401892
-0.00138135
7.00684e-05
-0.000600586
0.00167664
0.00472961
0.00321313
0.00353845
0.0121919
0.014364
0.00665649
0.00552039
0.00960437
0.0080979
0.0018468
0.000990967
0.00621606
0.00345837
5.00488e-06
0.0068717
0.00744727
0.00269763
0.00479468
0.00528516
0.00311304
0.000990967
3.50342e-05
0.00542529
0.00495984
-0.00514502
-0.00695178
-0.000400391
0.00423413
0.00550037
0.004104
0.00444434
0.00857336
0.0107004
0.00550537
0.000160156
0.00524512
0.0104952
0.00804285
0.0105203
0.0159005
0.0135732
0.0088136
0.00549536
0.00354346
0.00363354
0.000975952
-0.00345337
-0.00203198
0.00138135
-0.00187183
-0.00398889
0.00201697
0.00319812
-0.0015365
0.00191687
0.00703186
0.00394385
0.00244238
0.00682166
0.00827307
0.00583069
0.00552539
0.00509998
0.00402393
0.00644629
0.00534021
0.00254749
0.00792773
0.0106554
0.00868347
0.00918896
0.00277271
-0.00202197
0.00351343
0.00269763
-9.00879e-05
0.00421411
0.00618604
0.00677661
0.00586072
0.0047196
0.00787268
0.00472461
0.000745728
0.00349341
-7.00684e-05
0.00119116
0.0122419
0.011231
0.00920898
0.0162458
0.0114712
0.0019469
0.00580066
0.00926404
0.00343835
0.00352844
0.00983459
0.00695679
0.00371362
0.00878857
0.00663647
0.00197192
0.00591577
0.00633618
0.00465454
0.00540527
0.000595581
-0.00202698
0.00211707
0.00449438
0.00511499
0.00580066
0.00664148
0.00549536
0.00319812
0.00710193
0.0101399
0.00864343
0.0110658
0.00792773
0.000605591
0.00192688
9.50928e-05
-0.00221716
0.00487976
0.00483472
0.002047
0.00842322
0.00781262
0.000885864
0.00271765
0.00874353
0.00965442
0.00571558
0.00438928
0.00499487
0.00192187
0.00284778
0.00684668
0.00558545
0.00524512
0.0031781
-0.001026
0.00627612
0.0128125
0.00772754
0.00771252
0.00865344
0.00297791
0.00445435
[truncated: 318,002+ more rows]
