# Supplementary material for: Multi-target and ultra-high-speed optical wireless communication using a thin-film lithium niobate optical phased array
Source: Nat Commun. 2025 Dec 15;17:969. doi: 10.1038/s41467-025-67696-3 (PMC12847847; doi:10.1038/s41467-025-67696-3)
Supplement: Supplementary file 6 — Source data [file 41467_2025_67696_MOESM6_ESM.zip › Data/OPA_Coherent_transmission/Angel0-1550nm-I.xlsx]

## Sheet: Sheet1
-0.00650635
-0.00192187
-0.000575562
-0.00278271
-0.00186182
-0.00706689
-0.00956934
-0.00485974
-0.00852332
-0.00771252
-0.00158154
-0.00946924
-0.0115463
-0.00087085
-0.000330322
-0.00424915
-0.0027677
0.000620605
0.00321814
-0.00124121
-0.00509998
-0.00126123
-0.00126624
-0.00263757
0.00309302
0.00736719
0.00367859
-0.00369861
-0.00677161
-0.00633618
-0.00742725
-0.00252246
0.00340332
-0.00231226
-0.00330322
0.00288782
-0.00398389
-0.00848328
-0.00104602
-0.00482471
-0.00908887
0.000360352
0.000370361
-0.00472461
0.00161157
0.000160156
-0.0075824
-0.00172168
0.000705688
-0.00877856
-0.00712195
0.0018418
-0.00296289
-0.0103651
-0.00201196
0.00879858
0.00408398
-0.0049248
-0.00335327
0.000525513
-0.000395386
0.000475464
0.0035885
0.00439929
0.00139636
-0.00527014
-0.00643628
0.00114612
0.00197192
-0.00342834
-0.00200195
-0.00426917
-0.0100748
-0.00156152
0.00415405
-0.00692676
-0.00874854
-0.00171667
-0.00649634
-0.00777759
0.000610596
0.000185181
-0.00136633
0.00385876
0.00138635
-0.00328821
0.000115112
-0.00139136
-0.00632117
-0.000495483
0.0045094
-0.00188684
-0.00500989
-0.00192688
-0.00510498
-0.00956433
-0.00742224
-0.00378369
0.00180676
0.00552039
-0.00242737
-0.00972449
-0.00542029
-0.00203198
-0.00199695
0.00172168
0.00325317
-0.00203699
-0.0075874
-0.00608093
-0.00260754
-0.00525513
-0.00581067
-0.00185681
-0.00275769
-0.00139636
0.00371362
-0.000330322
-0.00607092
-0.00478467
-0.0024574
0.00278271
0.00632117
-0.000200195
-0.00371863
2.00195e-05
-0.00116113
-0.00232227
-0.00196692
-0.00879358
-0.00888867
0.000510498
-0.00190186
-0.00621106
-0.000160156
-0.00318811
-0.00980957
-0.00212207
0.00436426
-0.00125623
-0.00690674
-0.00278772
0.00466455
0.00213208
-0.00203699
0.000385376
-0.000600586
0.00187683
0.0055354
-0.00521509
-0.00875854
0.000660645
-0.00224219
-0.00583569
-0.00222217
-0.00465955
-0.00145142
0.0042041
-0.00156653
-0.00203198
0.00318811
-0.000115112
-0.00233728
-0.00113611
-0.00234729
-0.000305298
0.00044043
-0.00499487
-0.00249243
0.00835815
0.00498987
-0.0095343
-0.00776257
0.00302295
0.000965942
-0.00142639
-0.000805786
-0.00909888
-0.00739221
0.00438928
-0.00240234
-0.00998474
-0.000200195
-0.000675659
-0.00745227
0.00196191
0.00823303
0.00152649
-0.00128125
-0.000755737
-0.0029679
-0.00406396
-0.00397388
-0.00565552
-0.00845825
-0.00849829
-0.00413904
0.00302295
0.00896875
0.00728711
0.00193689
0.0013313
0.00125623
0.00135632
0.00621106
0.00785767
0.00151147
-0.00490979
-0.00494482
-0.00261755
-0.00291785
0.00107605
0.00501489
-0.00349341
-0.00802283
-0.00216711
-0.00561548
-0.00965442
-0.00413403
-0.0033783
-0.00438428
-0.00321814
-0.0070719
-0.00644629
0.000960937
0.00128625
-0.00160657
0.00259753
0.00414905
-0.00250745
-0.00270264
0.000895874
-0.00679663
-0.0130778
-0.0088136
-0.00597083
-0.00439429
-0.0031731
-0.00675659
-0.00972449
-0.00759241
-0.0011311
0.00217712
0.000520508
0.00330823
0.00150146
-0.00672156
-0.00347839
-0.00064563
-0.00506494
-0.00141638
-0.00176672
-0.00787268
-0.00464453
-0.00318311
-0.0052251
-0.00448938
-0.0060509
-0.00064563
0.00688672
-0.000835815
-0.00802283
-0.00252246
-0.000725708
-0.00663647
-0.00606592
0.0018418
0.00198193
-0.00449939
-0.00436926
-0.00187683
-0.00145642
0.00113611
0.00346838
0.00531018
0.00309802
-0.00703687
-0.0080929
0.00413403
0.00560046
-0.0033833
-0.00310303
-0.00126624
-0.00638123
-0.00568054
-0.00190686
-0.00290283
-0.00021521
0.000165161
-0.00672156
-0.00514001
0.00119116
-0.000510498
-0.00376868
-0.00393384
-0.00165161
-0.000675659
-0.00426917
-0.00299292
0.00416406
0.00808789
0.00637122
-0.00269763
-0.00954932
-0.0052251
-0.000990967
1.00098e-05
0.000945923
-0.000845825
-0.000590576
-0.00118616
-0.0069718
-0.00911389
-0.00654639
-0.00278271
-0.00110608
-0.00360352
-0.0022522
-0.00130127
-0.00528015
-0.00244739
-0.00192187
-0.011261
-0.0112059
-0.000670654
0.007172
0.00781262
-5.00488e-06
-0.00550037
-0.00197693
0.00125122
0.00042041
-0.00169666
-0.00263757
-0.00271765
-0.00291785
-1.50146e-05
0.00196692
0.00125623
0.00363354
0.000640625
-0.00750232
-0.00360352
0.00386877
-0.00211707
-0.0087085
-0.00240735
0.00298291
-0.00169666
-0.00401892
-0.00589075
-0.0115813
-0.00582068
-0.000120117
-0.00796777
-0.00637122
0.000490479
-0.00168164
0.00178674
0.000810791
-0.00919397
-0.00478467
0.00319812
0.00108606
-0.0012262
-0.00356348
0.000245239
0.0077876
0.00195691
-0.00534021
-0.00127625
0.00114111
-0.0034884
-0.00629114
-0.000995972
0.00301794
-0.000380371
-9.50928e-05
-0.00187683
-0.0109557
-0.0109156
-0.00753235
-0.00781262
0.000605591
0.00518506
-0.0024574
-0.00401392
-0.00259253
-0.00774756
-0.00760242
-0.00152649
-0.00280273
-0.00661646
-0.00229224
-0.000475464
-0.00648132
-0.00493982
0.00336328
0.00418909
-0.000985962
-0.00257251
0.00065564
-0.000135132
-0.00373865
-0.00189685
-0.00390381
-0.00958936
-0.00797778
-0.00626611
-0.00219714
0.00474463
0.000330322
-0.00347839
-0.00151648
-0.0054303
-0.00370862
0.000505493
7.00684e-05
0.00733215
0.00705188
-0.00386377
-0.00190186
-0.000165161
-0.00782764
-0.00828308
-0.00426917
-0.00345837
-0.00736218
-0.011326
-0.00619104
-0.00207703
-0.00455444
-0.0037887
-0.00414404
-0.00658142
-0.00251746
0.00129626
-0.0033783
-0.00703186
-0.00283777
-0.00318311
-0.00771753
-0.00324817
-0.00114612
-0.00476965
-0.00244739
-0.00349841
-0.00473462
-0.00140637
-0.00747729
-0.00825305
-0.000505493
-0.00463452
-0.00319812
0.00500989
-0.00283777
-0.00960437
-0.00669653
-0.00872351
-0.0116764
-0.0104302
-0.00619604
-0.00329822
-0.00501489
-0.00585071
-0.00587073
-0.00313306
0.00165662
-0.00114111
-0.00197693
0.00122119
-0.00333826
-0.00312305
0.00385376
0.00350342
-0.00305798
-0.01026
-0.00533521
0.00425415
-0.00304797
-0.00693677
-0.00152649
-0.00670154
-0.00660144
-0.0018468
-0.00693176
-0.00723706
-0.00675159
-0.00873853
-0.00226221
0.000705688
0.00179175
0.00723206
0.0029679
-0.00388879
-0.00333826
-0.00333325
-0.00527515
-0.00595081
-0.00209204
0.000375366
-0.00387878
-0.00454944
-0.0047196
-0.00776257
-0.0032832
0.000435425
-0.000820801
0.00019519
-0.00357349
-0.00904382
-0.00886365
-0.00968945
-0.0105052
-0.00618103
0.000190186
-0.000260254
-0.00681165
-0.00623608
-0.00442432
-0.00651636
0.00132629
0.00766748
0.00207703
0.000160156
-0.000700684
-0.00332825
0.0004104
0.00157153
-0.000565552
0.00216711
0.00277771
-0.00179675
-0.00439929
-0.00473962
-0.00844324
-0.00878857
-0.00139136
-0.00463953
-0.0124321
-0.00305798
0.000900879
-0.00754736
-0.00116614
0.00548035
-0.00413904
-0.01028
-0.00965942
-0.0095293
-0.00587573
-0.00119116
-0.00293787
-0.00826807
-0.00752234
-0.00566052
-0.00791772
-0.00375867
-0.000315308
-0.00386877
-0.00119116
-0.00360852
-0.0127725
-0.00596582
-0.000555542
-0.00805786
-0.0052251
-0.00193689
-0.00838818
-0.00593079
-0.00113611
-0.00482971
-0.00525012
-0.00220715
-0.00198694
-0.00140637
-0.00170166
-0.00672656
-0.0118966
-0.00972949
-0.00265759
-0.000350342
-0.00252747
-0.00316809
-0.00631116
-0.0114011
-0.00773254
-0.00114111
-0.00218213
-0.00297791
-0.00299792
-0.00767249
-0.00677161
-0.00126123
-0.00416406
-0.00838818
-0.00391882
-0.00130627
-0.00636121
-0.00520508
0.000585571
-0.00516003
-0.0103101
-0.00518005
-0.00484973
-0.00425916
-0.00111108
-0.00698682
-0.00689172
-2.50244e-05
-0.00300793
-0.00374365
8.00781e-05
-0.00169165
-0.00257251
-0.002047
-0.000895874
-0.000120117
-0.00257751
-0.000650635
-0.00171667
-0.00732214
-0.00104602
0.0033833
0.000315308
0.0032782
-0.000820801
-0.00415906
0.00352344
-0.0037937
-0.00933911
0.00760742
0.0090238
-0.00652637
-0.00780762
-0.00488977
-0.00514502
-0.000355347
0.00185681
0.000295288
-0.00166663
-0.00944421
-0.0146243
-0.00909888
-0.0046095
-0.00269263
0.00319812
0.00453442
-0.000640625
-0.00359351
-0.00387878
-0.00383374
-0.00345837
-0.00141638
-0.00228723
-0.0110358
-0.0131278
-0.00574561
-0.00746228
-0.0100148
-0.00335828
-0.00147144
-0.00232227
-0.00160156
-0.00443933
-0.00323816
-0.000770752
-0.00499487
-0.00602087
-0.000875854
0.00461951
0.00485974
-0.00554041
-0.0115613
-0.00250745
0.00107605
-0.00490979
-0.00432922
-0.00510498
-0.0107655
-0.00607593
-0.00112109
-0.00947424
-0.0144241
-0.00618103
0.00390381
0.00547534
-0.00019519
-0.00110107
0.00206702
-0.000990967
-0.00342834
-0.00125122
-0.00279773
-0.00716699
-0.00925403
-0.00757739
-0.00586072
-0.00818799
-0.00869348
-0.00632117
-0.007172
-0.0100248
-0.00912891
-0.000945923
0.00255249
-0.00602087
-0.00577063
0.00322815
0.00228723
0.00126624
0.00128125
-0.00578064
-0.00519006
0.00253748
0.00509998
0.00446936
-0.000150146
-0.00540027
-0.00410901
0.00126624
0.00340833
-0.00476465
-0.0109657
-0.0041991
-0.00295789
-0.0062561
-0.000670654
-0.00282776
-0.0100448
-0.00462451
-0.000835815
-0.0037887
-0.00337329
-0.00448938
-0.00371863
0.00229224
0.00214709
-0.000555542
0.00161658
0.00118115
-0.00162158
-0.00134631
-0.000950928
-0.00177673
-0.00116614
0.00161157
0.00172168
-0.00355847
-0.00561548
-0.00314807
-0.00422913
-0.00560046
-0.00496985
-0.00619604
-0.00752734
-0.00778259
-0.00407898
0.000340332
-0.00490479
-0.00934412
-0.00402393
-0.00189185
-0.00322815
-0.0015365
0.000380371
0.000910889
-0.00137134
-0.00114612
1.50146e-05
-0.00777258
-0.0103201
-0.00229724
-0.00198694
-0.00521509
-0.0048147
-0.00558545
-0.00423914
-0.00253247
-0.0019519
-0.00211206
-0.00626611
-0.00619604
-0.00206201
-0.000465454
0.00315308
0.00149646
-0.00557544
-0.00557544
-0.00345837
0.000930908
0.00544031
-0.00172668
-0.00704187
-0.00507495
-0.00772754
-0.00679163
-0.0016416
-0.00176172
-0.00468958
-0.00862341
-0.00794775
-0.00374866
-0.00412903
0.00105103
0.00941919
0.00283276
-0.00874854
-0.0100848
-0.00647131
-0.00366357
-0.00444434
-0.00847827
-0.00914893
-0.00746729
-0.00878357
-0.00808789
-0.00415405
-0.0029679
-0.000650635
0.00141638
-0.00290784
-0.00360352
-0.00110107
-0.00538025
-0.00629614
-0.00085083
-0.000490479
-0.00468457
-0.00545032
0.000835815
0.0031731
-0.00499988
-0.00775256
-0.00477966
-0.00623108
-0.00572058
-0.00683167
-0.0100048
-0.00376367
0.00181677
0.000760742
0.00324817
0.00323816
-0.00309302
-0.0049248
-0.00293787
-0.00412903
-0.00413904
-0.00250244
-0.00671155
-0.00784265
-0.000490479
-0.00212207
-0.00863843
-0.00408398
-0.000775757
-0.0029679
0.000130127
0.00254248
-0.00116113
-0.00499487
-0.00488477
-0.00324316
-0.00516504
-0.0070719
-0.00154651
0.01029
0.0175922
0.00948425
-0.00372864
-0.00624609
-0.00452942
-0.00459949
-0.00366357
-0.00425415
-0.00351843
0.00159656
0.00131628
-0.00724207
-0.00820801
0.00199695
0.00345837
-0.00456445
-0.00718201
-0.00747229
-0.00453943
1.50146e-05
-0.00642126
-0.00919397
-0.00142139
-0.00168164
-0.00160657
0.00305798
-0.0023573
-0.00661145
-0.00299292
-0.00236731
-0.00253247
-0.00278271
-0.00696179
-0.0113811
-0.00866846
0.000715698
0.000415405
-0.00661145
-0.000880859
0.00234729
-0.00519006
-0.000730713
0.00611096
-0.000175171
-0.0037887
-0.00525012
-0.01021
-0.00706189
-0.00180176
-0.00232227
0.00140637
0.00737219
0.00593579
0.000595581
-0.00123621
-0.002052
-0.0084082
-0.0104552
-0.00403894
-0.00585071
-0.00788269
-0.00177173
-0.00827307
-0.0146743
-0.00503992
0.000160156
0.00493481
0.00755237
-0.00605591
-0.00752234
0.000935913
-0.00620105
-0.00565552
0.00209204
-0.00169165
-0.00320813
-0.00375366
-0.00418909
-7.50732e-05
-0.00159155
0.0016416
0.00459949
-0.00725708
-0.00928906
-0.00468457
-0.00977454
-0.00527515
0.00141638
-0.00064563
-0.000725708
-0.00689172
-0.011296
-0.00524011
-0.00728711
-0.00981458
-0.00492981
-0.00660144
-0.00634619
0.000735718
0.00345337
0.00179675
-0.0036886
-0.00833813
-0.00695178
-0.006146
-0.00242737
0.0050249
0.000300293
-0.00968945
-0.00554041
0.000945923
-0.00299792
-0.00435925
-0.00150146
-0.00356348
-0.00351843
-0.00106104
-0.0026676
0.00043042
0.00467456
-0.0021571
-0.00783765
-0.0050199
-0.00455444
-0.00419409
-0.000150146
0.000240234
-0.00222717
-0.00286279
-0.00175171
-0.000110107
-0.00373865
-0.0108906
-0.0106754
-0.00720703
-0.00822302
-0.00800281
-0.00453943
-0.00244238
-0.00677661
-0.0141688
-0.0108356
-0.00565552
-0.0115463
-0.00908386
0.00113611
-0.000355347
-0.0025625
-0.00334827
-0.00880359
-0.00542529
-0.000100098
-0.00239734
-0.00272266
-0.0035885
-0.00194189
0.00293286
-0.0047196
-0.013303
-0.00874854
-0.0032782
-0.000730713
-0.000670654
-0.000620605
0.000560547
-0.00797778
-0.0124371
-0.00257251
-0.000670654
-0.00119617
0.00206702
-0.00654138
-0.0090188
-0.00304297
-0.00991467
-0.0111759
-0.00577063
-0.0106804
-0.00638123
0.00247742
-0.00404895
-0.00738721
-0.00369861
-0.00746729
-0.00929407
-0.00216711
0.00195691
-0.00483472
-0.0118566
-0.00931409
-0.00675159
-0.0066615
-0.00263257
-0.00159155
-0.00473962
-0.00531519
-0.00446936
-0.00232727
-0.00134631
-0.00473462
-0.00509497
0.000395386
0.00210205
-0.0053302
-0.0116964
-0.00738721
-0.00222717
-0.00356848
-0.00434924
-0.00489478
-0.00685669
-0.00640125
-0.00569055
-0.00461951
-0.00156653
-0.00132629
-0.00445935
-0.00713696
-0.00730212
-0.00352344
0.000600586
-0.00152148
-0.0049248
0.000930908
0.00678662
-2.00195e-05
-0.00722205
-0.00689673
-0.00795776
-0.0097345
-0.00878357
-0.0066615
-0.00487976
-0.00497485
-0.00321814
-0.00302295
-0.00721704
-0.00628113
-0.0065564
-0.00792773
0.00283276
0.00468457
-0.00613599
-0.00189685
0.0014364
-0.00856836
-0.00835815
-0.00202698
-0.00328821
-0.00800781
-0.0118015
-0.00935913
-0.00360852
-0.00177173
-0.00388379
-0.00762744
-0.00687671
-0.00354346
-0.00222217
0.000360352
-0.00154651
-0.00632117
-0.00529517
-0.00485974
-0.00196191
0.00394385
0.000270264
-0.002052
0.00182178
-0.00522009
-0.0138235
-0.00721704
-0.00100098
-0.00744727
-0.00693677
0.00290784
-0.00155652
-0.00806287
-0.00203699
-0.00386377
-0.00762744
-0.00261755
-0.00322815
-0.00484973
-0.0048197
-0.00704187
-0.00347839
0
-0.000370361
-0.0066665
-0.0171918
-0.00802283
0.00241235
-0.0111709
-0.0125873
-0.00158655
-0.00517004
-0.00653638
-0.00480469
-0.00566052
-0.00139136
-0.00391882
-0.00800781
-0.00146643
0.00277771
-0.00147644
-0.00917896
-0.00928406
-0.0029729
-0.006146
-0.00726709
-0.0016416
-0.00642627
-0.00778259
0.000135132
-0.00147144
-0.00516003
-0.00218713
-0.00155652
-0.00387378
-0.00522009
-0.0058407
-0.00598584
-0.00297791
0.00124121
0.00104602
9.50928e-05
-0.00112109
-0.00416907
-0.00298792
-0.00498987
-0.0130778
-0.00996472
-0.000550537
-0.00324817
-0.0103101
-0.0119166
-0.0150897
-0.0157704
-0.00705188
-0.00541528
-0.0110908
-0.00498987
-0.00210205
-0.0101599
-0.00709692
-0.00042041
-0.000770752
-0.00140137
-0.00734717
-0.00813794
0.00141138
-0.00129626
-0.0096344
-0.00596082
-0.00392383
-0.0106354
-0.00981458
0.00241235
0.00295288
-0.00909387
-0.00656641
0.000585571
-0.00569055
-0.0094292
-0.00784265
-0.00737219
-0.00427417
-0.00159155
-0.0018468
-0.00739722
-0.0129376
-0.010215
-0.00814294
-0.00293286
0.00568054
-0.000745728
-0.00575061
0.000810791
-0.00283777
-0.00940918
-0.0111959
-0.0118265
-0.00361353
-0.000700684
-0.00640625
-0.00334827
-0.0021521
-0.00528516
-0.00246741
-0.00388379
-0.0088136
-0.00777759
-0.00376367
-0.00216211
-0.00478967
-0.00414404
-0.00306299
-0.0116514
-0.0135532
-0.00227222
0.00201697
-0.000910889
-0.00280774
-0.00472461
-0.00114111
0.00253748
-0.00380371
-0.00665149
0.0002052
0.00137634
-0.00304797
-0.00486975
-0.00639624
-0.00445435
0.00139136
0.0031731
-0.000270264
-0.00535022
-0.00740222
-0.010255
-0.0138635
-0.00182678
0.0097395
-0.000675659
-0.00556042
-0.00270764
-0.0096394
-0.00639124
0.000610596
-0.00555042
-0.0084032
-0.0089137
-0.00957434
-0.00315308
0.00194189
0.00347839
-0.00228723
-0.00949426
-0.00267261
-0.00152649
-0.00911389
-0.00396387
-0.000705688
-0.00258752
0.00137634
-0.000330322
-0.00494983
-0.00560046
-0.00274768
0.00312805
-0.00126624
-0.00781262
-0.00449438
-0.00775757
-0.011286
-0.00217712
0.00472961
0.00175171
-0.00531018
-0.00519006
-0.000800781
-0.00637622
-0.00787769
-0.00219214
-0.00741724
-0.0106904
-0.00691174
-0.00821301
-0.00493982
0.00044043
-0.00355347
-0.00674658
-0.00385876
-0.00305298
-0.00571057
-0.00386877
-0.00160657
-0.00920398
-0.0108156
-0.00173669
-0.00630615
-0.0144291
-0.00447437
0.00228723
-0.00848328
-0.0146643
-0.00571057
0.000615601
-0.0017467
-1.50146e-05
0.00211707
-0.00304797
-0.00692175
-0.00675659
-0.00446936
-0.00185681
-0.00474463
-0.00745728
-0.00587073
-0.00831311
-0.0109857
-0.00482971
0.00268762
-2.50244e-05
-0.00722205
-0.00585571
-0.00114612
-0.000685669
0.000165161
-0.00115112
-0.00322314
0.000545532
-0.000540527
-0.00821802
-0.0099397
-0.00961438
-0.00999976
-0.00665149
-0.00699182
-0.00827808
-0.000665649
0.00190686
-0.00820801
-0.0135432
-0.0119366
-0.0108256
-0.00456946
-0.000735718
-0.00723206
-0.0094342
-0.0065614
-0.00817798
-0.00735718
-0.00455945
-0.00637622
-0.00673157
-0.00306299
-0.000290283
-0.000620605
-0.00333325
-0.00880359
-0.0158304
-0.0130027
-0.0017417
-0.00293787
-0.00982458
-0.00518005
-0.00355847
-0.00715698
-0.00241736
-0.00145142
-0.00644629
-0.00315808
-0.00179675
-0.00827808
-0.00887866
-0.00468958
-0.00207202
0.000450439
2.00195e-05
-0.00412402
-0.0080979
-0.00740723
-0.00132129
6.50635e-05
-0.00406897
-0.00380371
-0.00355847
-0.00357349
0.00137134
-0.00107104
-0.00822302
-0.00400391
0.000155151
-0.004104
-0.00507996
-0.00452441
-0.0062561
-0.00305798
0.00175171
0.000685669
-0.00111609
-0.00123621
-0.00556042
-0.0074873
-0.000985962
0.000465454
-0.0027627
0.000585571
-0.00164661
-0.0094342
-0.0060459
-0.00364355
-0.00944421
-0.0077926
-0.00381372
-0.00444934
-0.0037887
-0.00823804
-0.0136183
-0.00823303
-0.00500989
-0.00943921
-0.00887366
-0.00525012
-0.00447437
-0.00530518
-0.0078877
-0.00811292
-0.00346838
0.000110107
-0.00270264
-0.00801782
-0.00527515
-0.000275269
-0.00531018
-0.008198
-0.00629114
-0.0118115
-0.0101549
-0.000890869
-0.00455945
-0.00667651
-0.00132129
-0.00394385
0.000815796
0.0104152
0.00116614
-0.00675659
-0.00164661
-0.00394385
-0.00636621
0.000520508
0.00232727
-0.00394885
-0.00902881
-0.00601086
8.5083e-05
-0.00361853
-0.0109006
-0.00964941
-0.00507996
-0.00314807
-0.00453943
-0.00685669
-0.00776257
-0.00988965
-0.00580566
0.00429419
0.000370361
-0.00803284
-0.00167664
-0.000565552
-0.0101649
-0.0103101
-0.00715698
-0.00854333
-0.00766748
-0.0069718
-0.00480469
0.00149646
0.00298291
-0.00164661
-0.00708191
-0.0105103
-0.00863843
-0.00341333
-0.00100598
-0.00650134
-0.013288
-0.00641125
0.00259253
-0.00349341
-0.00747729
-0.00304797
-0.00619604
-0.0106204
-0.00955933
-0.00935913
-0.00508496
0.00272266
0.0032832
-0.00305298
-0.00680164
-0.00183179
0.00232227
-0.00395886
-0.00701685
-0.00138135
-0.00313806
-0.00948926
-0.00646631
-0.000560547
0.000475464
-0.0026626
-0.0105303
-0.012287
-0.0038938
-0.00345837
-0.00756738
-0.00334326
-0.0047196
-0.00949426
-0.00593579
-0.00547534
-0.00490479
-0.00238232
-0.00986963
-0.0119817
-0.00606091
-0.0066615
-0.00160156
0.00167163
-0.00890369
-0.00878857
-0.00129626
-0.00651135
-0.0105503
-0.00563049
-0.0022522
-0.00754236
-0.0149596
-0.0100348
-0.00490979
-0.0118766
-0.0121769
-0.00436926
-0.000290283
0.00290283
0.000510498
-0.00454443
-0.00124622
-0.00315308
-0.0150497
-0.0144141
-0.00206702
-0.00285779
-0.0114412
-0.00763245
-0.00669653
-0.0169415
-0.0132029
-0.003078
-0.00674158
-0.0060459
-0.00138635
-0.00750232
-0.00782764
-0.00384375
-0.00928406
-0.00744226
0.000155151
-0.00395886
-0.00610596
-0.00022522
-0.00180676
-0.00756738
-0.00866345
-0.00923901
-0.00985962
-0.00688672
-0.00182178
-0.0016366
-0.00801282
-0.00956433
-0.00386877
-0.00263257
-0.00478467
-0.0053302
-0.00785767
-0.00958435
-0.0106454
-0.0139186
-0.0128125
-0.01029
-0.00938416
-0.00127625
0.00590076
0.00229224
-0.0024624
-0.0032782
-0.00110608
-0.000115112
-0.00438928
-0.00434424
0.000115112
-0.00110608
-0.00593579
-0.0118516
-0.0118315
-0.00483972
-0.00502991
-0.00378369
0.00212207
-0.00419409
-0.00712195
-0.00285278
-0.0078927
-0.00196191
0.00813794
-0.00412402
-0.01021
-0.00243738
-0.00729712
-0.0126073
-0.00783765
-0.00538525
-0.00515002
-0.00200696
0.000765747
-0.00458948
-0.011241
-0.00847827
-0.00615601
-0.00390381
0.00264758
0.00158154
-0.000915894
-0.00223218
-0.00970447
-0.00720203
-0.00136633
-0.00969446
-0.0133831
-0.00848328
-0.00513501
-0.0029729
-0.00897375
-0.01029
-0.000460449
-0.00418408
-0.0115863
-0.00507996
-0.0027627
-0.00662646
-0.00696179
-0.00489478
-0.000965942
-0.00304297
-0.00800281
-0.00331824
0.00168665
-0.000670654
-0.00438928
-0.00723206
-0.00582068
-0.00332324
-0.00658142
-0.00844824
-0.0069718
-0.00956934
-0.0107955
-0.00714697
-0.0079978
-0.0124121
-0.0111759
-0.00571558
-0.00456445
-0.00945923
-0.00867847
-0.00253247
-0.00868848
-0.0141338
-0.0046095
-0.00622107
-0.0130878
-0.00286279
-0.00134631
-0.00700684
0.00303796
0.00350842
-0.00740723
-0.00421912
-0.00154651
-0.00597083
-0.00318311
-0.00340833
-0.0110708
-0.0087085
-0.000940918
-0.00537024
-0.00738721
0.0031731
-8.00781e-05
-0.0140337
-0.00993469
-0.00151147
-0.00550537
-0.00636621
-0.00167163
-0.00340833
-0.00578064
-0.000920898
-0.000345337
-0.005125
-0.00219214
0.000345337
0.00044043
0.00565552
0.000175171
-0.00904382
-0.00279773
0.000340332
-0.00526514
-0.00804785
-0.0101499
-0.00831812
-0.00470459
-0.00117114
0.00206702
-0.00648132
-0.0118466
-0.00526013
-0.00918896
-0.0125773
-0.0049248
-0.00523511
-0.00878857
-0.00841321
-0.00885364
-0.00835815
-0.00818799
-0.00483972
-0.000465454
-0.00301294
-0.00585071
-0.00549536
-0.00318311
-0.00273267
-0.00622607
-0.00278271
-0.00179175
-0.00783264
-0.000435425
0.00371863
-0.00651636
-0.00745728
-0.00528516
-0.00387378
0.00169165
-0.00342834
-0.00907385
-0.00445435
-0.000435425
0.00146643
-0.00309302
-0.00764246
-0.00488977
-0.00716699
-0.00632617
-0.00139136
-0.00670154
-0.00851331
-0.00795276
-0.0138936
-0.0110808
-0.00520508
-0.00455945
-0.00275769
-0.00564551
-0.00976953
-0.00787769
-0.00606592
-0.0069668
-0.00837317
-0.00733215
-0.00774255
-0.00690674
0.00249744
-0.000485474
-0.0132129
-0.00402893
0.00598584
-0.0015365
-0.00353345
-0.00467957
-0.0106304
-0.00910388
-0.00558545
-0.00393384
-0.00412903
-0.00551538
-0.00426917
-0.00791272
-0.0087135
0.000270264
-0.00310803
-0.0115813
-0.00534021
-0.00318811
-0.0072771
-0.00275269
-0.00125122
-0.0038938
-5.50537e-05
0.000810791
-0.00316309
-0.00279773
-0.0032832
-0.00540027
-0.00230225
-0.000670654
-0.00372363
-0.00600586
-0.0100848
-0.0117214
-0.00511499
-0.00397888
-0.0120017
-0.0126874
-0.00517505
-0.000510498
0.000520508
-0.00169165
-0.00602588
-0.00580566
-0.00445435
-0.00711194
-0.00459949
0.00158655
-0.000885864
-0.00712195
-0.00962939
-0.00961438
-0.00690674
-0.00433923
-0.00385376
-0.00631616
-0.0101299
-0.00663647
-0.00513501
-0.0138986
-0.011321
-0.000495483
-0.0034834
-0.00583069
0.000360352
0.00135132
0.00152649
0.000295288
-0.00897375
-0.0115713
-0.00392883
-0.00117615
-0.000465454
0.00262756
-0.00288782
-0.00972949
-0.0050199
-0.00148645
-0.0022522
0.00191687
0.00101099
-0.00622607
-0.00611597
-0.00217212
-0.00448438
-0.0078877
-0.0012262
0.00400391
-0.00629114
-0.00911389
0.00128125
0.000630615
-3.00293e-05
0.00490979
-0.00134131
-0.0036886
0.00178174
-0.00114111
-0.00426416
-0.00322314
-0.000375366
0.00229724
-0.00365356
-0.0070719
-0.00326819
-0.00469458
-0.00570557
-0.00715198
-0.00996472
-0.00342334
-0.0019469
-0.00772754
-0.00373865
-0.000605591
-0.00127124
-0.000200195
-0.0060459
-0.00897375
-0.00426416
-0.00197192
0.00150146
-0.00221216
-0.0134631
-0.00956934
-0.000330322
-0.00169165
-0.001021
0.00121118
-0.00219714
-0.00616101
-0.00794275
-0.00593579
-0.00432922
-0.00646631
-0.00622607
-0.00669653
-0.00739722
-0.000575562
0.00209204
-0.00340332
-0.00369861
-0.00415906
-0.00852832
-0.00528015
-0.000630615
-0.00465454
-0.00710693
-0.00415405
-0.00846826
-0.0160757
-0.0107855
-0.00464453
-0.00947925
-0.00647131
0.00111108
-0.00378369
-0.00626611
-0.00608594
-0.0145892
-0.0128025
[truncated: 318,002+ more rows]
