# Supplementary material for: Multi-target and ultra-high-speed optical wireless communication using a thin-film lithium niobate optical phased array
Source: Nat Commun. 2025 Dec 15;17:969. doi: 10.1038/s41467-025-67696-3 (PMC12847847; doi:10.1038/s41467-025-67696-3)
Supplement: Supplementary file 6 — Source data [file 41467_2025_67696_MOESM6_ESM.zip › Data/OPA_Coherent_transmission/Angel0-1550nm-Q.xlsx]

## Sheet: Sheet1
-0.013957
-0.0124629
-0.00858594
-0.0158955
-0.0128926
-0.00380566
-0.0107979
-0.0150752
-0.00837109
-0.0046748
-0.00905469
-0.020207
-0.0213496
-0.0107637
-0.00964062
-0.0117061
-0.0064375
-0.00371289
-0.00304883
-0.0034541
-0.00941602
-0.0146455
-0.0152266
-0.0146992
-0.0140107
-0.0124629
-0.0122725
-0.0157979
-0.016374
-0.00894238
-0.004875
-0.0093623
-0.0103535
-0.0103682
-0.0184834
-0.0170967
-0.00252637
-0.00266309
-0.0124385
-0.00998242
-0.00843945
-0.0133857
-0.0131758
-0.0123164
-0.0117939
-0.00929395
-0.01321
-0.0184053
-0.0126484
-0.00686719
-0.0133418
-0.0176338
-0.0137275
-0.0139619
-0.0121211
-0.00900098
-0.0142012
-0.00893262
0.000535156
-0.00925488
-0.0156953
-0.0115693
-0.0128193
-0.00893262
-0.00468457
-0.00987012
-0.0134639
-0.0148115
-0.0115449
-0.00446484
-0.00292676
-0.00210156
-0.00516797
-0.0121455
-0.0126143
-0.0149873
-0.0150752
-0.00973828
-0.0164424
-0.0188545
-0.00659375
-0.00339551
-0.00571973
-0.00504102
-0.00633984
-0.00732129
-0.0119307
-0.0148457
-0.0136543
-0.0191914
-0.016584
-0.00418652
-0.00433301
-0.00874219
-0.0111152
-0.0147041
-0.00951855
-0.0074873
-0.01446
-0.0121064
-0.00998242
-0.018332
-0.0202949
-0.0153877
-0.0149531
-0.0136396
-0.0069502
-0.00509961
-0.0106514
-0.0134883
-0.0140254
-0.0127314
-0.00696484
-0.00867871
-0.0126484
-0.00424512
-0.00215527
-0.0118916
-0.0140303
-0.0116328
-0.00833203
-0.00520703
-0.0115937
-0.0138203
-0.00850781
-0.0148359
-0.0209834
-0.0158662
-0.0150508
-0.0187812
-0.0218037
-0.0213789
-0.0105635
-0.00403516
-0.0124531
-0.0180195
-0.0152607
-0.0126924
-0.00960156
-0.0059248
-0.00540723
-0.00966504
-0.0146406
-0.0153096
-0.0151924
-0.015749
-0.01404
-0.0115937
-0.010334
-0.0139131
-0.0186006
-0.0142939
-0.0101484
-0.0133955
-0.0125996
-0.00957715
-0.0121748
-0.0162715
-0.0141719
-0.00305371
-0.000680664
-0.0151143
-0.0195088
-0.00822949
-0.00410352
-0.0115791
-0.0154658
-0.00564648
-0.00256055
-0.0154561
-0.0129414
-0.00378613
-0.0113105
-0.0088252
-0.00258008
-0.013166
-0.0164961
-0.0169258
-0.0222627
-0.0150215
-0.0136348
-0.0198457
-0.0100508
-0.00255078
-0.00621777
-0.00579297
-0.0055
-0.00833691
-0.0134736
-0.018293
-0.0157441
-0.0132637
-0.0116963
-0.00760937
-0.0128438
-0.0192842
-0.0145576
-0.0141133
-0.0186885
-0.0141182
-0.00699414
-0.00616895
-0.0111348
-0.0191475
-0.0191865
-0.0100947
-0.00989941
-0.0178779
-0.0152021
-0.00727734
-0.00841992
-0.0117256
-0.00974316
-0.00598828
-0.00426465
-0.00813184
-0.0159053
-0.0169209
-0.0107148
-0.0131855
-0.0210615
-0.0162813
-0.012082
-0.0188105
-0.0174434
-0.0127559
-0.0153389
-0.0156318
-0.0179902
-0.0189229
-0.0136348
-0.0189082
-0.0242451
-0.0178242
-0.0146357
-0.0116182
-0.0113643
-0.0164619
-0.00998242
-0.00645215
-0.0132979
-0.0138936
-0.0180293
-0.018542
-0.0100264
-0.0158467
-0.0184443
-0.00975781
-0.0147822
-0.0180732
-0.0147725
-0.0206514
-0.0232344
-0.022292
-0.0223164
-0.0184541
-0.0176338
-0.0158271
-0.0128584
-0.0149629
-0.0129316
-0.010915
-0.0127119
-0.0120332
-0.0129658
-0.0110762
-0.00966016
-0.0140059
-0.00960156
-0.0071748
-0.0159785
-0.0165889
-0.00949414
-0.00148633
-0.00305859
-0.0207295
-0.0242451
-0.0130879
-0.0113838
-0.00930859
-0.0114326
-0.0187031
-0.014084
-0.0126484
-0.0130732
-0.00279004
-0.00267285
-0.0124238
-0.0154951
-0.0119893
-0.00903027
-0.014499
-0.0142061
-0.0101533
-0.0213838
-0.0204756
-0.00888867
-0.018332
-0.019665
-0.0104365
-0.0180391
-0.0199678
-0.0170234
-0.0169746
-0.0053584
-0.0105342
-0.0279707
-0.0202363
-0.0169014
-0.0242256
-0.00962598
9.08203e-05
-0.00945508
-0.00824902
-0.000954102
-0.00271191
-0.00578809
-0.00767285
-0.0102559
-0.00973828
-0.00597363
-0.00704297
-0.0133564
-0.0131465
-0.0101533
-0.0140645
-0.0147627
-0.0123848
-0.0168428
-0.0173408
-0.0134541
-0.0173896
-0.0185566
-0.0132588
-0.0142207
-0.0163936
-0.0139961
-0.0125801
-0.0119111
-0.0115889
-0.0116572
-0.0116768
-0.0139961
-0.0164229
-0.018293
-0.017541
-0.00899121
-0.00412793
-0.0103633
-0.0133857
-0.00974805
-0.00963574
-0.0146992
-0.0173945
-0.0142402
-0.0123408
-0.0130195
-0.0143916
-0.0176094
-0.0151777
-0.0126191
-0.0152168
-0.00697949
-0.000509766
-0.0094209
-0.0133516
-0.0146406
-0.0142598
-0.00648145
-0.014416
-0.0219111
-0.00846387
-0.0084834
-0.0169746
-0.0103389
-0.00861523
-0.0149385
-0.0166963
-0.00965039
-0.000490234
-0.00917676
-0.0213545
-0.0182441
-0.0157002
-0.0137617
-0.0140107
-0.021208
-0.0154219
-0.00513379
-0.00599316
-0.00666211
-0.0100801
-0.0108369
-0.00128613
-0.00288281
-0.0122334
-0.00819531
-0.00228223
-0.00813672
-0.0153389
-0.0159297
-0.0160908
-0.0129707
-0.00644727
-0.0111494
-0.0157539
-0.00818066
-0.00590527
-0.00773145
-0.0082832
-0.012624
-0.011208
-0.0066377
-0.00259961
0.000583984
-0.00841016
-0.00995801
0.000349609
-0.00602734
-0.0106465
-0.00592969
-0.0156855
-0.0242451
-0.0258564
-0.0254219
-0.0113789
-0.00296094
-0.00905469
-0.0111787
-0.0097334
-0.00708691
-0.00725293
-0.00986035
-0.00703809
-0.0113154
-0.0188838
-0.0160225
-0.01425
-0.0112861
-0.00790723
-0.0145625
-0.0171553
-0.0157588
-0.0166084
-0.0107979
-0.0066377
-0.00542676
-0.00275586
-0.00837598
-0.0144404
-0.0138203
-0.0129805
-0.0111396
-0.010915
-0.0107881
-0.00712598
-0.00556348
-0.00681836
-0.0109443
-0.0130684
-0.00958691
-0.0107637
-0.0130537
-0.0124873
-0.0130928
-0.00560254
0.00104785
-0.00317578
-0.00613477
-0.010002
-0.00864941
-0.000148438
-0.0071748
-0.0142061
-0.00986035
-0.0172773
-0.018625
-0.00507031
-0.0069502
-0.0147676
-0.0109541
-0.0119063
-0.0205732
-0.0207197
-0.0114473
-0.00766309
-0.0115937
-0.0146943
-0.0167793
-0.0162666
-0.0133809
-0.0130537
-0.0125215
-0.0116963
-0.0108662
-0.00907422
-0.0120967
-0.014543
-0.0113154
-0.0109932
-0.0122285
-0.011335
-0.010832
-0.00895215
-0.00724316
-0.00817578
-0.00979199
-0.0100605
-0.011252
-0.0160273
-0.0161543
-0.0140254
-0.0206025
-0.0218672
-0.0142305
-0.0127754
-0.0118232
-0.00850293
-0.00576855
-0.00432324
-0.0132588
-0.0173896
-0.00914258
-0.0126484
-0.0166523
-0.00973828
-0.0109248
-0.00966504
-0.00415234
-0.0126338
-0.0183613
-0.0142158
-0.0149629
-0.0136934
-0.00869824
-0.0130977
-0.0231611
-0.0220625
-0.0102803
-0.00786816
-0.0139619
-0.0114229
-0.0075166
-0.0111104
-0.0144941
-0.0164131
-0.0170186
-0.0162666
-0.0179316
-0.015793
-0.0126924
-0.0217305
-0.0253877
-0.0104463
-0.00621289
-0.0167891
-0.0160322
-0.0131416
-0.0174922
-0.0145186
-0.0109541
-0.0140156
-0.0144258
-0.0160762
-0.0189082
-0.012502
-0.00477246
-0.0075459
-0.0118477
-0.00883984
-0.00898633
-0.0151289
-0.0160957
-0.0140498
-0.0127656
-0.0123652
-0.0178486
-0.0204854
-0.0180537
-0.0180732
-0.0119111
-0.00991406
-0.0203535
-0.0208125
-0.018835
-0.0220381
-0.0154756
-0.0149922
-0.0171602
-0.00775098
-0.0110957
-0.0175166
-0.0127998
-0.019084
-0.0218477
-0.0109199
-0.00633496
-0.00709668
-0.01425
-0.018752
-0.0105684
-0.0116523
-0.015207
-0.00991406
-0.0129609
-0.0133711
-0.0101973
-0.0150703
-0.0118525
-0.0100313
-0.0188887
-0.0192305
-0.0142256
-0.0105195
-0.0119355
-0.0170186
-0.00824902
-0.00472852
-0.0171748
-0.0153437
-0.0106465
-0.0159932
-0.0134248
-0.0104951
-0.00860547
-0.00536328
-0.00952344
-0.00617383
-0.00232617
-0.0157393
-0.0213496
-0.0135566
-0.0124873
-0.0137129
-0.0122383
-0.0140693
-0.0184639
-0.01696
-0.009875
-0.00872754
-0.00999707
-0.00972852
-0.0142598
-0.0143574
-0.00910352
-0.0100459
-0.0119941
-0.0112275
-0.0107344
-0.0144551
-0.0221309
-0.0180977
-0.00837109
-0.0124043
-0.0168672
-0.0134004
-0.0122236
-0.0137324
-0.0149482
-0.0101875
-0.00704297
-0.0154463
-0.0173115
-0.0149678
-0.0223359
-0.0183857
-0.00737012
-0.0114424
-0.0140547
-0.0109492
-0.0140498
-0.0108955
-0.00393262
-0.0108467
-0.0184687
-0.0127705
-0.0101191
-0.0152949
-0.0146162
-0.0119795
-0.0119941
-0.0115791
-0.0152705
-0.0159102
-0.0104854
-0.0127363
-0.0170967
-0.0137324
-0.00656445
-0.00230176
-0.00983594
-0.0151973
-0.00825391
-0.0101729
-0.0142354
-0.00972363
-0.0142207
-0.0167109
-0.0096748
-0.00919629
-0.00761914
-0.00471387
-0.0091084
-0.0126143
-0.0166719
-0.0199678
-0.0157246
-0.00971387
-0.00881543
-0.0182393
-0.0226875
-0.0102021
-0.00921094
-0.0218232
-0.0212324
-0.014416
-0.0126338
-0.0175459
-0.0248652
-0.0187764
-0.00965527
-0.00995313
-0.0068916
-0.00452344
-0.00929395
-0.0110664
-0.00808789
-0.00684277
-0.0110762
-0.0119209
-0.00825391
-0.013542
-0.0144307
-0.00447461
-0.00880566
-0.0200264
-0.0180098
-0.0140498
-0.0157002
-0.0174434
-0.0146602
-0.00938672
-0.00852246
-0.00846387
-0.0075459
-0.0106025
-0.0135176
-0.0117158
-0.00575879
-0.00428906
-0.0110322
-0.0123457
-0.0124141
-0.0186934
-0.014665
-0.00981641
-0.018918
-0.0190303
-0.00892773
-0.009875
-0.0131709
-0.00875195
-0.0089668
-0.0173945
-0.019958
-0.013083
-0.00909863
-0.0118135
-0.0160518
-0.0182295
-0.0169063
-0.0147676
-0.0116963
-0.00792188
-0.00637891
-0.00464551
-0.00621289
-0.0103877
-0.0081416
-0.00855664
-0.0140059
-0.0146064
-0.0174043
-0.019084
-0.0150801
-0.0163789
-0.0145381
-0.00880566
-0.010876
-0.0105684
-0.010749
-0.0167744
-0.016208
-0.016042
-0.0194893
-0.0192451
-0.0191328
-0.0124922
-0.00482129
-0.00898145
-0.011335
-0.0107783
-0.0123506
-0.0102852
-0.0133174
-0.01446
-0.00797559
-0.0142207
-0.020207
-0.00952832
-0.00544141
-0.0115352
-0.0115742
-0.00826855
-0.00938672
-0.0110273
-0.00722363
-0.00744824
-0.0142891
-0.0137031
-0.0100166
-0.0107197
-0.011623
-0.0139473
-0.0119795
-0.00695996
-0.00938672
-0.0113057
-0.0102266
-0.0116182
-0.0139912
-0.0191914
-0.0169307
-0.00695508
-0.0082832
-0.0125508
-0.013835
-0.0192891
-0.0143281
-0.00672559
-0.0151729
-0.0222627
-0.017209
-0.00913281
-0.00841504
-0.0161445
-0.0141768
-0.00693066
-0.0120576
-0.0154414
-0.0125557
-0.0127998
-0.0123506
-0.013459
-0.011501
-0.00580762
-0.0118135
-0.0175313
-0.015334
-0.0199678
-0.0177021
-0.00679883
-0.00867383
-0.0127412
-0.014167
-0.020793
-0.0180146
-0.0123555
-0.0189033
-0.0189521
-0.00989453
-0.0108369
-0.0169697
-0.0181367
-0.0181025
-0.0174385
-0.0114717
-0.00364941
-0.00601758
-0.01675
-0.018791
-0.0135908
-0.0155488
-0.0179414
-0.0123164
-0.0107686
-0.0135957
-0.00982129
-0.00972363
-0.0153779
-0.0111299
-0.00795605
-0.0136982
-0.00930371
-0.00429883
-0.0146309
-0.0203438
-0.0173359
-0.0184297
-0.0151729
-0.00778516
-0.00772656
-0.0110371
-0.0127266
-0.0108418
-0.00724805
-0.0116865
-0.0161641
-0.0114033
-0.0136299
-0.0180439
-0.00655469
-0.00180371
-0.0143867
-0.0167695
-0.0115303
-0.0172529
-0.0228145
-0.0168818
-0.00789746
-0.00778027
-0.012668
-0.0122676
-0.0128633
-0.0136396
-0.00725781
-0.0062959
-0.00970898
-0.00862012
-0.0138936
-0.0188887
-0.0142744
-0.0126875
-0.0135957
-0.0127607
-0.0126094
-0.0105244
-0.0121895
-0.0180049
-0.0198848
-0.0166914
-0.0100313
-0.0118525
-0.0193916
-0.0129902
-0.00787793
-0.0156953
-0.0172139
-0.013083
-0.0102705
-0.0106904
-0.0158369
-0.0151191
-0.0186592
-0.0271699
-0.016374
-0.00938672
-0.0198115
-0.0182441
-0.0167891
-0.0220479
-0.0160908
-0.0152363
-0.0173848
-0.0125703
-0.0165938
-0.0151631
-0.00664258
-0.0143525
-0.0189033
-0.0146309
-0.021208
-0.0218574
-0.0132637
-0.015876
-0.020041
-0.0151387
-0.0103828
-0.00877637
-0.00868848
-0.00917676
-0.0076875
-0.0063252
-0.00836133
-0.0130928
-0.0200264
-0.0219502
-0.0136152
-0.0110518
-0.0166377
-0.0123896
-0.00915234
-0.0154072
-0.0155391
-0.0166377
-0.0203535
-0.0156855
-0.0168135
-0.0201777
-0.0142256
-0.0148213
-0.0156074
-0.00678906
-0.0055
-0.0113984
-0.0138398
-0.010749
-0.00737012
-0.0124971
-0.0120674
-0.00313184
-0.00752148
-0.0155146
-0.0141621
-0.0130977
-0.0129854
-0.0163252
-0.0186592
-0.0138984
-0.0169063
-0.0205098
-0.0115449
-0.00707227
-0.0094502
-0.0102607
-0.0123018
-0.0127705
-0.0115254
-0.00919141
-0.0065791
-0.0104463
-0.0164863
-0.0178096
-0.0140498
-0.0100068
-0.0139961
-0.0161494
-0.00997754
-0.0072334
-0.00607617
-0.00715527
-0.0116865
-0.00948926
-0.0129707
-0.0239863
-0.021584
-0.013791
-0.0124092
-0.0161934
-0.0227607
-0.0198066
-0.0145186
-0.0170625
-0.0149385
-0.0130488
-0.0150947
-0.0132393
-0.0163643
-0.0192158
-0.0140449
-0.0138643
-0.0179756
-0.0190352
-0.0149189
-0.00797559
-0.00856152
-0.00977246
-0.00710645
-0.0107002
-0.0114814
-0.00870801
-0.011877
-0.0136152
-0.0178926
-0.0210029
-0.0106074
-0.0078877
-0.0164326
-0.0137324
-0.00884961
-0.0102021
-0.0095332
-0.011208
-0.0134736
-0.00903516
-0.00583203
-0.00975293
-0.0137275
-0.014084
-0.0140742
-0.0121455
-0.00885937
-0.00892773
-0.00995313
-0.0136348
-0.0189668
-0.0156318
-0.0126094
-0.0163691
-0.0147725
-0.0153926
-0.0201143
-0.0148848
-0.0128535
-0.0169551
-0.0107441
-0.00725781
-0.0109492
-0.0076875
-0.00774121
-0.0108125
-0.00658887
-0.0102021
-0.0163496
-0.0107197
-0.0138887
-0.0208418
-0.010085
-0.00633984
-0.016335
-0.014709
-0.0105244
-0.0124141
-0.0102021
-0.0102021
-0.0131563
-0.0129219
-0.0128975
-0.0120625
-0.0114424
-0.0128096
-0.0131758
-0.0118428
-0.0070625
-0.00783887
-0.0167109
-0.0148604
-0.00915234
-0.0129707
-0.0114277
-0.00680371
-0.0087959
-0.0103389
-0.011125
-0.0104707
-0.012585
-0.019875
-0.0162031
-0.00950879
-0.0135762
-0.0136445
-0.0135762
-0.019084
-0.0169551
-0.0168379
-0.0217305
-0.0159785
-0.00858594
-0.0093623
-0.0117158
-0.0139668
-0.0142598
-0.0114766
-0.00896191
-0.00840527
-0.0115645
-0.0145723
-0.0129805
-0.0111299
-0.0084834
-0.00457715
-0.0089668
-0.0179512
-0.0176777
-0.0112373
-0.0085127
-0.0101729
-0.010207
-0.00641797
-0.00860547
-0.0157734
-0.0157686
-0.0153926
-0.0156318
-0.00835156
-0.00899121
-0.0171748
-0.0140254
-0.00931348
-0.0118818
-0.0159395
-0.0200898
-0.0175459
-0.0115205
-0.0102363
-0.00769727
-0.00523145
-0.00592969
-0.0084541
-0.0153828
-0.0198652
-0.0195723
-0.0185273
-0.0153145
-0.0162324
-0.0162178
-0.00844434
-0.00835645
-0.0136738
-0.0132246
-0.0110615
-0.00762402
-0.0098457
-0.0131611
-0.00915723
-0.0165254
-0.023376
-0.0143135
-0.0159785
-0.0171504
-0.0071748
-0.0125801
-0.0163154
-0.0109883
-0.0146162
-0.00915723
-0.00477246
-0.0156807
-0.0139814
-0.00877148
-0.0128926
-0.0109297
-0.012043
-0.0146699
-0.0120039
-0.0154658
-0.0135664
-0.0079707
-0.0141182
-0.0157588
-0.0128193
-0.0162666
-0.0146162
-0.0100215
-0.00681348
-0.00443555
-0.0139229
-0.0232051
-0.0177607
-0.0159883
-0.019377
-0.0117939
-0.00687207
-0.012917
-0.0102217
-0.00558789
-0.0147383
-0.0140107
-0.00287793
-0.0111201
-0.0210127
-0.0134004
-0.0106123
-0.0140498
-0.0116035
-0.0104756
-0.0145283
-0.0187861
-0.0162422
-0.0110469
-0.0138447
-0.0157295
-0.0122871
-0.0132246
-0.0139521
-0.0126729
-0.0165303
-0.0194844
-0.0144355
-0.0105391
-0.0167598
-0.0178828
-0.00799023
-0.00888867
-0.0117549
-0.00414746
-0.00903516
-0.0139326
-0.00361523
-0.00721387
-0.0181318
-0.0170576
-0.0158516
-0.012585
-0.0129463
-0.0212666
-0.0167109
-0.00913281
-0.0114277
-0.0111641
-0.014499
-0.0184932
-0.0117451
-0.0097334
-0.0160859
-0.0183271
-0.0163252
-0.0159199
-0.0178682
-0.0149336
-0.0123896
-0.0147676
-0.00773145
-0.00269727
-0.00925
-0.00649609
-0.00662305
-0.0178291
-0.0135908
-0.00596387
-0.0116328
-0.0133174
-0.010876
-0.0130586
-0.0178535
-0.0200508
-0.01571
-0.0125068
-0.0112812
-0.0108809
-0.0175361
-0.0172578
-0.0100361
-0.0148213
-0.0160811
-0.0064082
-0.00636914
-0.0125508
-0.012375
-0.00783398
-0.00795117
-0.0140352
-0.0134102
-0.0122969
-0.019748
-0.0199238
-0.0153975
-0.0149287
-0.0108369
-0.0131318
-0.0228535
-0.0223066
-0.0174434
-0.0158516
-0.0121064
-0.0119258
-0.0187617
-0.0212715
-0.0149385
-0.0116963
-0.0139375
-0.012873
-0.0139229
-0.0152168
-0.00801465
-0.00773145
-0.0149385
-0.0126338
-0.012458
-0.0180342
-0.0146846
-0.0122822
-0.0162959
-0.0137422
-0.0085957
-0.0101045
-0.0166475
-0.0241182
-0.0244258
-0.0190498
-0.0195771
-0.0194111
-0.0118867
-0.0132686
-0.0237275
-0.0210469
-0.00697461
-0.00444043
-0.0137959
-0.0135762
-0.00711621
-0.0131807
-0.0175752
-0.0122725
-0.0167109
-0.020627
-0.0142402
-0.0159785
-0.0195234
-0.0167695
-0.0159102
-0.0113545
-0.00980664
-0.0152363
-0.0116377
-0.00969922
-0.0160713
-0.013127
-0.0115986
-0.0212568
-0.0226729
-0.0164033
-0.0185322
-0.0200215
-0.0093916
-0.00463574
-0.0130342
-0.0123701
-0.00767773
-0.0158223
-0.0198311
-0.0147432
-0.0138496
-0.0128047
-0.0104561
-0.0105781
-0.0105293
-0.0109395
-0.0108027
-0.0123652
-0.0163105
-0.0167354
-0.0194697
-0.0218818
-0.0161152
-0.0167939
-0.0182148
-0.00762402
-0.00745313
-0.0120771
-0.0034248
-0.00853711
-0.0223408
-0.0143135
-0.00826855
-0.0165791
-0.0148457
-0.0100703
-0.0127656
-0.0113252
-0.0112861
-0.0182881
-0.0162031
-0.00692578
-0.0123408
-0.0226436
-0.0169551
-0.0131904
-0.0192939
-0.0167695
-0.0150752
-0.0171748
-0.00810742
-0.00458203
-0.0106611
-0.0117402
-0.018918
-0.0245771
-0.0153535
-0.0115693
-0.0157441
-0.0171162
-0.0181953
-0.0158418
-0.0133369
-0.0116475
-0.00614941
-0.00866406
-0.0162373
-0.0156025
-0.0143916
-0.0148604
-0.0148604
-0.0180049
-0.0201729
-0.0190986
-0.0142256
-0.00987988
-0.013459
-0.0134834
-0.00650586
-0.0061543
-0.00872754
-0.00816602
-0.00853223
-0.0107588
-0.0128926
-0.0111543
-0.0104561
-0.012585
-0.00842969
-0.00744336
-0.0161934
-0.0204463
-0.0186055
-0.0158271
-0.0139619
-0.0124482
-0.00909375
-0.0156709
-0.0237715
-0.0134688
-0.00706738
-0.0107637
-0.00635449
-0.00888867
-0.0154365
-0.0116768
-0.0133857
-0.0142549
-0.0072627
-0.0107393
-0.019626
-0.0234443
-0.0216768
-0.013
-0.0103779
-0.0149873
-0.0146748
-0.0145381
-0.0156318
-0.0142061
-0.0165596
-0.0200068
-0.0183564
-0.0174238
-0.0208418
-0.0211982
-0.0165205
-0.0122432
-0.0054707
-0.00139844
-0.00919141
-0.0129219
-0.0097627
-0.0158076
-0.0177754
-0.0108809
-0.0138252
-0.0169648
-0.0116768
-0.0115889
-0.0114961
-0.0060127
-0.00746289
-0.01321
-0.015832
-0.0178193
-0.0144111
-0.0116963
-0.0204316
-0.0223018
-0.0152754
-0.0183906
-0.0156465
-0.00545117
-0.00905957
-0.0104707
-0.0109199
-0.0226338
-0.0152412
0.00219531
-0.00385937
-0.0124971
-0.0114912
-0.0124922
-0.0145186
-0.0162813
-0.0116768
-0.010085
-0.018791
-0.0120527
-0.00162793
-0.0109004
-0.0133418
-0.0100264
-0.0160811
-0.0145186
-0.0123994
-0.0133955
-0.00539746
-0.0062959
-0.0144307
-0.0110908
-0.00792188
-0.00987988
-0.0133906
-0.0177021
-0.014416
-0.0129365
-0.017585
-0.0136543
-0.00869824
-0.00798535
-0.00553906
-0.0105244
-0.0140547
-0.0073457
-0.0091084
-0.0115352
-0.00335645
-0.00739941
-0.0175557
-0.0108906
-0.00480176
-0.0112861
-0.0139424
-0.00980176
-0.00756543
-0.0095918
-0.013459
-0.0116475
-0.00440625
-0.00437695
-0.0099043
-0.00706738
-0.00409375
-0.0147139
-0.0208857
-0.0101533
-0.0072334
-0.0174385
-0.0163594
-0.00973828
-0.0116475
-0.0112324
-0.0116523
-0.015959
-0.0111885
-0.00957227
-0.0150752
-0.00815137
-0.00379102
-0.013293
-0.0145039
-0.00968945
-0.0114766
-0.013957
-0.0134004
-0.0119014
-0.015876
-0.0187129
-0.010832
-0.00922559
-0.0120186
-0.00482129
-0.00602734
-0.0127656
-0.0093623
-0.0104365
-0.0134688
-0.012668
-0.0184297
-0.020207
-0.0140596
-0.0112373
-0.0117402
-0.0125703
-0.00959668
-0.011252
-0.020959
-0.0179072
-0.00920117
-0.00982129
-0.0100117
-0.0146016
-0.015915
-0.00524121
-0.00834668
-0.0162471
-0.0100215
-0.00972852
-0.0117109
-0.0076875
-0.00955273
-0.0104658
-0.0100215
-0.0142891
-0.015207
-0.0129854
-0.00957715
-0.00726758
-0.0097627
-0.0104365
-0.00994336
-0.0104951
-0.00978223
-0.0125605
-0.0123604
-0.00418652
-0.00216016
-0.0114521
-0.0194697
-0.0148506
-0.00931836
-0.0136006
-0.00982617
-0.00305371
-0.00983105
-0.0115693
-0.00945996
-0.0157881
-0.0152217
-0.0108125
-0.00938672
-0.00601758
-0.0100898
-0.0156709
-0.0129316
-0.0100654
-0.00780469
-0.0100801
-0.0134053
-0.00567578
-0.00377637
-0.0129414
-0.0128486
-0.00769727
-0.00700879
-0.00858105
-0.0118086
-0.0128242
-0.015959
-0.0215937
-0.0168232
-0.0109346
-0.0164668
-0.0186934
-0.014792
-0.0176338
-0.0198848
-0.0133955
-0.00780469
-0.00671582
-0.00767773
-0.0113105
-0.0111299
-0.00524609
-0.0036543
-0.00844434
-0.0136592
-0.0166426
-0.0171211
-0.0150361
-0.0127314
-0.0150947
-0.0167939
-0.0103975
-0.00768262
-0.0136689
-0.013835
-0.00758984
-0.00747754
-0.0151436
-0.0194453
-0.0151631
-0.0131953
-0.0158174
-0.0151875
-0.0126582
-0.0097334
-0.0112666
-0.0164521
-0.0123262
-0.0106074
-0.0195576
-0.0172871
-0.00822461
-0.00718457
-0.00713574
-0.0106221
-0.0156855
-0.0154219
-0.0164033
-0.0136934
-0.00857129
-0.0125313
-0.0142109
-0.0102217
-0.0109785
-0.0130684
-0.017248
-0.0197188
-0.0102852
-0.00393262
-0.0113691
-0.0167061
-0.0130732
-0.00820508
-0.00676465
-0.00621777
-0.00375684
-0.00647168
-0.0139326
-0.0127607
-0.00941113
-0.0156367
-0.0159834
-0.00588574
-0.00619824
-0.0139863
-0.0107881
-0.00528027
-0.0099043
-0.0140107
-0.010666
-0.00956738
-0.0146602
-0.018166
-0.0161689
-0.0134248
-0.0134883
-0.0127314
-0.00934277
-0.0105342
-0.017126
-0.0157832
-0.00612988
-0.00762402
-0.0194014
-0.0197432
-0.0131416
-0.014626
-0.0139131
-0.0100508
-0.0144307
-0.0154414
-0.0103145
-0.013835
-0.0189814
-0.0176533
-0.0163447
-0.014123
-0.0127656
-0.0168721
-0.0184932
-0.0122041
-0.00594922
-0.00710156
-0.00952344
-0.00790234
-0.0105977
-0.016457
-0.0144648
-0.0089375
-0.00913281
-0.0126777
-0.012751
-0.0106367
-0.0108711
-0.00933301
-0.00873242
-0.0142891
-0.0157588
-0.0130781
-0.0128877
-0.0119063
-0.0146357
-0.0164473
-0.010124
-0.00860547
-0.00917187
-0.00489941
-0.00630566
-0.0109102
-0.0135615
-0.0123408
-0.00767285
-0.00949414
-0.00833691
-0.00536816
-0.0158955
-0.0167793
-0.0104609
-0.0187178
-0.0153096
-0.00751172
-0.0144258
-0.00886914
-0.006125
-0.0200996
-0.0186445
-0.0128877
-0.0151631
-0.00829297
-0.00536328
-0.0124922
-0.012375
-0.00581738
-0.00401563
-0.00654492
-0.00662305
-0.00966992
-0.0106953
0.00133594
0.000222656
-0.0156123
-0.0119844
-0.00448438
-0.00991406
-0.0115889
-0.0113008
-0.00956738
-0.00827832
-0.0157686
-0.0186396
-0.016584
-0.0168965
-0.0121992
-0.00992383
-0.0123311
-0.0131465
-0.0165596
-0.0159443
-0.0103828
-0.00791699
-0.00610059
-0.00778027
-0.00988965
-0.00897656
-0.0138398
-0.0140547
-0.00715527
-0.0125215
-0.0203438
-0.0156025
-0.00951367
-0.00928906
-0.0118867
-0.0121797
-0.00983105
-0.010251
-0.0115645
-0.0145479
-0.0212178
-0.0209053
-0.0150068
-0.0149922
-0.0146553
-0.0123018
-0.0146064
-0.0123164
-0.00766797
-0.0136299
-0.0154463
-0.00728711
-0.00933301
-0.0169697
-0.0155195
-0.0115596
-0.0122773
-0.0149141
-0.0105977
-0.00608594
-0.0163447
-0.0215596
-0.0108223
-0.010041
-0.0176826
-0.0184834
-0.0173018
-0.0150215
-0.0155977
-0.0154707
-0.00500684
-0.0026875
-0.0104316
-0.00819531
-0.00966504
-0.0185615
-0.0148799
-0.010041
-0.0139375
-0.0137227
-0.0136006
-0.018376
-0.018127
-0.0121406
-0.00737988
-0.0108613
-0.0192109
-0.0174043
-0.0111201
-0.0117451
-0.0103486
-0.0113594
-0.0175117
-0.0142939
-0.0119502
-0.0140645
[truncated: 318,002+ more rows]
