# Supplementary material for: Multi-target and ultra-high-speed optical wireless communication using a thin-film lithium niobate optical phased array
Source: Nat Commun. 2025 Dec 15;17:969. doi: 10.1038/s41467-025-67696-3 (PMC12847847; doi:10.1038/s41467-025-67696-3)
Supplement: Supplementary file 6 — Source data [file 41467_2025_67696_MOESM6_ESM.zip › Data/OPA_Coherent_transmission/Angel0-1565nm-I.xlsx]

## Sheet: Sheet1
-0.0144485
-0.00676318
-0.00660425
-0.0144434
-0.00791162
-0.00720923
-0.0088396
-0.0026001
-0.00974194
-0.0128181
-0.00272827
-0.00260522
-0.00589673
-0.0103777
-0.0150381
-0.00604028
-0.000144287
-0.00620435
-0.00751685
-0.00472778
-0.00563525
-0.0113774
-0.0155354
-0.0126028
-0.0101675
-0.00775269
-0.00323584
-0.00671704
-0.0128848
-0.00973169
-0.00574805
-0.0100137
-0.0124131
-0.00778345
-0.00841919
-0.0112134
-0.00672729
-0.00729639
-0.0119414
-0.00985986
-0.0121772
-0.0181912
-0.014592
-0.00793726
-0.00665552
-0.00792188
-0.00908057
-0.010834
-0.0108494
-0.0062146
-0.00558398
-0.0105674
-0.0095061
-0.00710156
-0.00834229
-0.00550708
-0.00416895
-0.00506104
0.00081958
0.000260742
-0.0125925
-0.0157097
-0.00785522
-0.00643506
-0.00793726
-0.00873193
-0.0122798
-0.00997266
-0.00573267
-0.00710669
-0.00389209
-0.0033999
-0.0116184
-0.0116082
-0.00788086
-0.00768604
-0.0056814
-0.011439
-0.0193396
-0.0167505
-0.0118235
-0.00538403
-0.00169263
-0.00438428
-0.00173877
-0.00406128
-0.0153406
-0.0150791
-0.00867554
-0.00692212
-0.00826025
-0.0130334
-0.010511
-0.00461499
-0.00932153
-0.0128284
-0.0102188
-0.0101162
-0.0122439
-0.0162275
-0.0174016
-0.0140947
-0.0122798
-0.011562
-0.0123772
-0.0123721
-0.0105417
-0.0131924
-0.0122798
-0.0068811
-0.00942407
-0.0111621
-0.0083833
-0.00926001
-0.00874731
-0.00955737
-0.0154072
-0.0170991
-0.0130488
-0.00867041
-0.00944971
-0.0120388
-0.00979321
-0.0101931
-0.0112698
-0.0073938
-0.00893188
-0.0105212
-0.00535327
-0.00598389
-0.0117363
-0.0118594
-0.00518408
-0.00320508
-0.0103367
-0.00892676
-0.00588135
-0.0150996
-0.0148279
-0.00944458
-0.0119055
-0.00725024
-0.0101931
-0.0189858
-0.00836792
-0.00529175
-0.0142332
-0.00812183
-0.00480981
-0.00791675
-0.00525586
-0.0104136
-0.0152842
-0.00818848
-0.00435352
-0.0100701
-0.0122695
-0.00137988
0.00322925
-0.00791162
-0.00820898
-0.0030564
-0.00952661
-0.00915747
-0.00592749
-0.0113005
-0.0113108
-0.0100085
-0.0123311
-0.00940869
-0.0072041
-0.0107673
-0.0140896
-0.0120901
-0.00833716
-0.0112852
-0.0147664
-0.0131719
-0.0122029
-0.00889087
-0.00759888
-0.0145356
-0.013054
-0.00278979
-0.00649658
-0.0185654
-0.0167249
-0.00658887
-0.00584033
-0.0123977
-0.016043
-0.0150022
-0.0134436
-0.015397
-0.0146382
-0.00837305
-0.0102085
-0.0175452
-0.0141409
-0.00852686
-0.0120081
-0.0150945
-0.0141563
-0.0152483
-0.0148074
-0.0106699
-0.0103059
-0.0100393
-0.00415356
-0.00258984
-0.00534814
-0.0054917
-0.00684521
-0.00573779
-0.00393311
-0.0101162
-0.0122849
-0.0069939
-0.00768091
-0.0126233
-0.0139717
-0.0090498
-0.00736816
-0.0169812
-0.0169556
-0.00493286
-0.00636328
-0.0120542
-0.00985474
-0.0121311
-0.0133872
-0.00997778
-0.0124131
-0.0139563
-0.00906519
-0.00715283
-0.00991626
-0.0105315
-0.00836792
-0.00826538
-0.00797827
-0.00533789
-0.00797314
-0.0127668
-0.00944458
-0.00496362
-0.00637354
-0.00821411
-0.00821411
-0.00624023
-0.00407666
-0.00669653
-0.0110544
-0.013782
-0.0151714
-0.0114492
-0.00721436
-0.00773218
-0.00682983
-0.00697852
-0.00954199
-0.0058916
-0.00139014
-0.0027334
-0.00743994
-0.0111929
-0.00505591
-0.00236938
-0.0154944
-0.0143306
0.00164502
-0.00255908
-0.0143665
-0.0149048
-0.0159404
-0.0154277
-0.0118132
-0.0118953
-0.0100393
-0.00754248
-0.00967017
-0.0106597
-0.00967017
-0.011157
-0.0122336
-0.00941382
-0.00899341
-0.0125208
-0.00957788
-0.00474829
-0.00882422
-0.0108904
-0.00686572
-0.00911646
-0.0144075
-0.0131514
-0.00992139
-0.0106187
-0.0106238
-0.00695801
-0.00749121
-0.011439
-0.00962402
-0.00788086
-0.0101213
-0.011116
-0.0143152
-0.013541
-0.00335376
-0.00363062
-0.0148535
-0.0147458
-0.00740918
-0.00504565
-0.00611206
-0.00837817
-0.00806543
-0.00826025
-0.0120337
-0.0113672
-0.0106443
-0.0134692
-0.0101777
-0.00799365
-0.0117261
-0.0107109
-0.00840381
-0.00902417
-0.0105879
-0.0130078
-0.0111365
-0.0118235
-0.0161968
-0.00940356
-0.00666064
-0.0161814
-0.0122542
-0.00287183
-0.00613257
-0.00862939
-0.00810132
-0.00936768
-0.00970093
-0.0119106
-0.0133411
-0.0118696
-0.0105007
-0.0110493
-0.0141563
-0.0100803
-0.00401001
-0.0118953
-0.0165762
-0.0115261
-0.0127515
-0.011157
-0.00965479
-0.0175144
-0.0164583
-0.011521
-0.0136692
-0.00958301
-0.00466113
-0.00541479
-0.00702979
-0.0113928
-0.0100239
-0.00694775
-0.0123464
-0.00937793
-0.00292822
-0.0104905
-0.0141563
-0.00740405
-0.00491748
-0.00676831
-0.00872168
-0.00746558
-0.00462012
-0.00802954
-0.0151458
-0.0195601
-0.0184424
-0.0135051
-0.0108596
-0.0088396
-0.00898315
-0.0127874
-0.0100444
-0.00899854
-0.0144639
-0.0075835
-0.00177979
-0.0118696
-0.0140332
-0.00917798
-0.0102803
-0.0101265
-0.0137615
-0.0144946
-0.0043894
-0.00678882
-0.0161506
-0.00924463
-0.000764648
-0.00483545
-0.0148433
-0.0177656
-0.0112288
-0.0112134
-0.0100854
-0.00113379
-0.00607617
-0.0104905
-0.00245142
-0.00609668
-0.00756812
-0.000431396
-0.00716309
-0.0115774
-0.0103726
-0.0155867
-0.00912671
-0.00314868
-0.0137563
-0.0153816
-0.00814746
-0.0113723
-0.0178682
-0.0158481
-0.00984448
-0.0115107
-0.0128335
-0.00710669
-0.0109775
-0.0167095
-0.0118748
-0.0119363
-0.00963428
-0.000523682
-0.00641968
-0.0143101
-0.00793726
-0.0053584
-0.00833203
-0.00779883
-0.00740918
-0.00740405
-0.0103315
-0.0150637
-0.011967
-0.00849097
-0.0128438
-0.012126
-0.00506616
-0.0074707
-0.0170017
-0.0185244
-0.0148074
-0.0164121
-0.0160481
-0.00991113
-0.0112954
-0.0151252
-0.010875
-0.00977783
-0.00930615
-0.0037229
-0.006271
-0.00837817
-0.000692871
0.000188965
-0.00550708
-0.00837817
-0.00854736
-0.00591211
-0.00655811
-0.00676318
-0.00367676
-0.00967017
-0.014064
-0.00774756
-0.00577881
-0.00605054
-0.00712207
-0.0131719
-0.012449
-0.0108442
-0.0169915
-0.0161199
-0.0076604
-0.00685034
-0.0141665
-0.0140127
-0.00658887
-0.0103521
-0.0144536
-0.00658374
-0.00518921
-0.00708618
-0.00698877
-0.0146279
-0.0127258
-0.00395361
-0.00945483
-0.0105366
-0.00367676
-0.00799365
-0.0123464
-0.00976758
-0.010311
-0.0118235
-0.00922925
-0.00776294
-0.0127874
-0.0127002
-0.00373315
-0.00523022
-0.0118235
-0.00837817
-0.00860889
-0.0115876
-0.00738354
-0.00883447
-0.0132078
-0.0102136
-0.0110903
-0.0155815
-0.0125464
-0.00735791
-0.00750146
-0.0112441
-0.0125208
-0.00912158
-0.0104187
-0.0161558
-0.0135615
-0.00997266
-0.0143152
-0.014592
-0.0101777
-0.00875757
-0.00900879
-0.0112595
-0.00952148
-0.00539429
-0.010634
-0.0120286
-0.00523022
-0.00945483
-0.0160994
-0.0135
-0.0114082
-0.0115415
-0.0122285
-0.0106699
-0.00750146
-0.0105417
-0.0129258
-0.0123208
-0.0126899
-0.00742969
-0.00681958
-0.0126079
-0.0105674
-0.0120747
-0.0134282
-0.00513794
-0.00866016
-0.0144639
-0.00775269
-0.00876782
-0.0131155
-0.0137512
-0.0191294
-0.0168376
-0.00998291
-0.0127668
-0.0154534
-0.015033
-0.0163557
-0.015802
-0.011844
-0.00931128
-0.0116594
-0.00991113
-0.00713232
-0.0161353
-0.0171709
-0.00515332
-0.00886523
-0.018022
-0.0116748
-0.00653247
-0.0101265
-0.01027
-0.00557373
-0.00495337
-0.00841406
-0.00744507
-0.00708618
-0.0103674
-0.00818335
-0.00614795
-0.0075271
-0.00576343
-0.00825
-0.0138435
-0.0110852
-0.0058916
-0.00846021
-0.0178015
-0.0224927
-0.0151714
-0.00813721
-0.0110186
-0.0156482
-0.0141819
-0.00976245
-0.00983423
-0.0122439
-0.0125259
-0.0149561
-0.0165864
-0.0122234
-0.00875757
-0.00942407
-0.00974707
-0.00873193
-0.00980347
-0.0131411
-0.0127668
-0.00859351
-0.0057019
-0.00710156
-0.0143306
-0.0179399
-0.0134487
-0.0145869
-0.0208521
-0.0201189
-0.0132078
-0.00715283
-0.0100906
-0.0166479
-0.0137512
-0.0087063
-0.00922412
-0.0125054
-0.0162532
-0.0130283
-0.00863965
-0.011644
-0.0115364
-0.011762
-0.01673
-0.0128027
-0.00767578
-0.0118337
-0.0132385
-0.0111467
-0.0152585
-0.0206726
-0.0156687
-0.00877295
-0.0154585
-0.0194268
-0.0110493
-0.00931128
-0.00967017
-0.00599414
-0.00972656
-0.0112236
-0.00817822
-0.00953687
-0.00691187
-0.0070708
-0.014387
-0.0123208
-0.00937793
-0.0137
-0.00931128
-0.00019043
-0.000431396
-0.00745532
-0.0133462
-0.0133206
-0.0106084
-0.00826538
-0.00694263
-0.0106494
-0.0121208
-0.00997266
-0.0166736
-0.0177195
-0.00434326
-0.00421509
-0.0135872
-0.00952661
-0.00580444
-0.00787061
-0.00636841
-0.00931128
-0.0132898
-0.0114082
-0.0111621
-0.0104854
-0.00931641
-0.0109263
-0.00941895
-0.00918311
-0.0112493
-0.00950098
-0.0119927
-0.0159199
-0.0124849
-0.0110032
-0.0135923
-0.0148586
-0.0132231
-0.00786548
-0.00691187
-0.0087627
-0.00557886
-0.00723486
-0.0120234
-0.00814746
-0.00354858
-0.00629663
-0.0125823
-0.0136282
-0.00815771
-0.00850122
-0.0121926
-0.0107314
-0.010311
-0.00938306
-0.0103982
-0.0156226
-0.00842944
-0.00243604
-0.0151201
-0.0144895
-9.30176e-05
-0.00666064
-0.0161147
-0.00827563
-0.00560449
-0.0116184
-0.0128386
-0.0106956
-0.00809619
-0.0090498
-0.0119414
-0.00759375
-0.00386133
-0.00696826
-0.00720923
-0.00694775
-0.0100598
-0.0129412
-0.0161558
-0.0139358
-0.0105469
-0.0146997
-0.013459
-0.0113057
-0.0176118
-0.0135974
-0.00719385
-0.0135
-0.013218
-0.00624023
-0.00523022
-0.00783472
-0.012731
-0.0096958
-0.00214893
-0.00723486
-0.0126028
-0.0103059
-0.011644
-0.0159968
-0.0200061
-0.0150791
-0.003323
-0.00593774
-0.0127874
-0.0084397
-0.0106187
-0.0183911
-0.0157251
-0.0102854
-0.0102803
-0.0118799
-0.0124285
-0.0109519
-0.00680933
-0.00386133
-0.00576855
-0.00695288
-0.00716309
-0.0125208
-0.0144741
-0.00873193
-0.00713232
-0.010311
-0.0106238
-0.00983423
-0.0109417
-0.00872681
-0.00214893
-0.00254883
-0.00965991
-0.0114185
-0.00872168
-0.00668115
-0.0112595
-0.0192524
-0.0112083
-0.00203101
-0.0146023
-0.0197651
-0.00903955
-0.00694263
-0.00334863
0.00269604
-0.00333838
-0.00688623
-0.00575317
-0.00679395
-0.00287183
-0.00560449
-0.0145715
-0.0117671
-0.0106443
-0.0160481
-0.0135103
-0.0126592
-0.0155251
-0.0149099
-0.0168684
-0.0141204
-0.00815259
-0.0123721
-0.0159199
-0.0149766
-0.0130027
-0.00605054
-0.00827051
-0.0152021
-0.011762
-0.0145203
-0.017135
-0.00841919
-0.0101675
-0.0136128
-0.00697339
-0.00865503
-0.012854
-0.00989575
-0.00654272
-0.0068042
-0.0158943
-0.0214827
-0.0142126
-0.00993164
-0.0100957
-0.0107468
-0.0139102
-0.0131052
-0.0121824
-0.012613
-0.00789624
-0.00313843
-0.00140039
-0.00518408
-0.00897803
-0.00294873
-0.00409717
-0.0122234
-0.00781934
-0.00656836
-0.0125208
-0.0111467
-0.0113569
-0.0115774
-0.0085166
-0.0109724
-0.00991113
-0.00647607
-0.0111416
-0.0142383
-0.0133616
-0.0135923
-0.0128079
-0.0134692
-0.0157148
-0.0155046
-0.0118491
-0.00759888
-0.00884985
-0.012126
-0.0116492
-0.0130334
-0.0144741
-0.00939844
-0.00708105
-0.0134487
-0.0172427
-0.0149714
-0.0132283
-0.0098855
-0.00706567
-0.0118748
-0.0136333
-0.00678369
-0.00718359
-0.0144792
-0.0124131
-0.00671704
-0.010188
-0.0130129
-0.00974707
-0.0100854
-0.00855249
-0.00509692
-0.0108955
-0.0125002
-0.00838843
-0.0127822
-0.0125105
-0.0103828
-0.0152688
-0.00853711
-0.00403564
-0.0140332
-0.0115415
-0.00379468
-0.00840381
-0.0142896
-0.0173811
-0.0146638
-0.00962402
-0.0100547
-0.00978296
-0.0138999
-0.0189346
-0.0124336
-0.00914209
-0.00930103
-0.00468164
-0.00796802
-0.0101418
-0.00391772
-0.00577368
-0.0143459
-0.0191755
-0.0166531
-0.0129258
-0.0162686
-0.015479
-0.0112339
-0.0132949
-0.0113057
-0.0116082
-0.0192166
-0.0164121
-0.010998
-0.0120798
-0.00976758
-0.0097522
-0.0129668
-0.0120439
-0.0124695
-0.0143254
-0.0118132
-0.006271
-0.0041792
-0.00681445
-0.00570703
-0.00492261
-0.0136333
-0.019842
-0.0164634
-0.0147202
-0.0190474
-0.0219492
-0.0170068
-0.0112646
-0.0126848
-0.0142075
-0.0135154
-0.016084
-0.0180374
-0.0162122
-0.0138179
-0.0118081
-0.0104392
-0.0114954
-0.0150227
-0.0145408
-0.00659399
-0.00393823
-0.0117979
-0.0140486
-0.00955737
-0.00979834
-0.00685034
-0.00269238
-0.0106135
-0.0140332
-0.00802441
-0.0128386
-0.0149099
-0.00567114
-0.00915234
-0.0174734
-0.0144639
-0.0138127
-0.0159917
-0.0125771
-0.00927026
-0.0100291
-0.0127925
-0.0118184
-0.00811157
-0.00845508
-0.00924463
-0.0101675
-0.0118132
-0.00822949
-0.00767065
-0.0104084
-0.00674268
-0.0104905
-0.0167454
-0.00548145
-0.00143628
-0.0139922
-0.0124233
-0.00660938
-0.0143767
-0.0139614
-0.00534302
-0.00672729
-0.0119824
-0.0155969
-0.0171863
-0.0134282
-0.0102136
-0.00893701
-0.00772192
-0.00914722
-0.00709644
-0.00424072
-0.00837817
-0.00785522
-0.00267188
-0.00521997
-0.00919849
-0.0102803
-0.0102854
-0.0089165
-0.0127771
-0.0161147
-0.0115774
-0.0105469
-0.0137256
-0.0163967
-0.0203188
-0.0166787
-0.00905493
-0.0106289
-0.0124131
-0.00879858
-0.00960864
-0.0144536
-0.0135872
-0.00678369
-0.00718872
-0.0140588
-0.011198
-0.00440991
-0.00671191
-0.0127412
-0.0155764
-0.011762
-0.00809106
-0.0134077
-0.0133
-0.00209253
0.000717041
-0.00755273
-0.0115518
-0.00969067
-0.0130745
-0.0171299
-0.0114031
-0.0107878
-0.0166326
-0.0122644
-0.0130027
-0.0182014
-0.00717847
-0.00181055
-0.00822949
-0.00678369
-0.00906519
-0.0118594
-0.00458423
-0.00484058
-0.0112083
-0.0149509
-0.0163198
-0.00895239
-0.00683496
-0.0161455
-0.0160173
-0.00733228
-0.00206689
-0.00364087
-0.0105828
-0.0122593
-0.0125823
-0.0156072
-0.0120747
-0.0117056
-0.0144382
-0.00759888
-0.00519946
-0.00828076
-0.0052251
-0.00689136
-0.0117773
-0.0113723
-0.0114954
-0.00987012
-0.00815771
-0.0128745
-0.0158943
-0.0123157
-0.00747583
-0.0077937
-0.0122131
-0.00881396
-0.00177979
-0.00655811
-0.0134487
-0.0112031
-0.0113928
-0.0160583
-0.0136897
-0.00729126
-0.00527124
-0.0064248
-0.00909082
-0.00802954
-0.0012876
-0.00329736
-0.011562
-0.0077373
-0.00393823
-0.010511
-0.0102239
-0.00665039
-0.0121824
-0.0152739
-0.00964966
-0.00302563
-0.00368701
-0.0118696
-0.0138794
-0.010593
-0.0149817
-0.0166992
-0.0116697
-0.0143306
-0.0176682
-0.0126028
-0.00890112
-0.00927539
-0.0110391
-0.00968555
-0.00133374
-0.000251953
-0.0106187
-0.0121106
-0.00449194
-0.00580444
-0.0145664
-0.0170632
-0.0120439
-0.00816284
-0.00731177
-0.00958813
-0.0140742
-0.0100393
-0.00431763
-0.0114338
-0.0148843
-0.00857813
-0.00936768
-0.0137358
-0.0149355
-0.0109109
-0.00246167
-0.00613257
-0.0138076
-0.00665039
-0.000508301
-0.00198999
-0.00476367
-0.0119465
-0.0141768
-0.0114441
-0.0106084
-0.00637354
-0.0081167
-0.0134744
-0.00873193
-0.00951636
-0.0163608
-0.0148689
-0.0145151
-0.0143101
-0.0126848
-0.0175503
-0.0132437
-0.00244629
-0.00813721
-0.0139768
-0.0074707
-0.00808081
-0.0102034
-0.00435864
-0.00985474
-0.020124
-0.0131975
-0.00525586
-0.00724512
-0.00757324
-0.0108032
-0.0131924
-0.0053584
-0.00300513
-0.00752197
-0.0057583
-0.005302
-0.0089165
-0.00966504
-0.0110955
-0.0144587
-0.0149458
-0.0115159
-0.00945483
-0.0123413
-0.0122029
-0.00564038
-0.003646
-0.00872681
-0.0111108
-0.0100137
-0.00999829
-0.00796289
-0.00644019
-0.00940869
-0.00848071
-0.00816284
-0.0160532
-0.0164172
-0.00967529
-0.00999316
-0.0100906
-0.00972656
-0.0128232
-0.0101213
-0.00650684
-0.00938306
-0.0126951
-0.0119004
-0.00843457
-0.00957788
-0.00967017
-0.00200024
-0.00472266
-0.0125208
-0.00641968
-0.00596851
-0.01249
-0.00738867
-0.00781421
-0.0161199
-0.0114697
-0.00365625
-0.00561475
-0.00902417
-0.00958301
-0.0103521
-0.00972144
-0.0076604
-0.0114697
-0.0144075
-0.00745532
-0.00816284
-0.016166
-0.0110852
-0.00816284
-0.0158328
-0.0143459
-0.0103418
-0.0119158
-0.00835767
-0.00579932
-0.00989575
-0.0131052
-0.0124695
-0.00839868
-0.00849609
-0.0131873
-0.00895239
-0.0039895
-0.011157
-0.0141409
-0.00725537
-0.00831152
-0.0176016
-0.0195754
-0.0130898
-0.0117825
-0.0167761
-0.0134026
-0.00515332
-0.00593262
-0.00764502
-0.00456885
-0.00523022
-0.00783472
-0.0112954
-0.0155764
-0.0112083
-0.00583008
-0.0113262
-0.0158687
-0.0128232
-0.00890625
-0.00759888
-0.0108596
-0.0124644
-0.00935742
-0.0113057
-0.0160378
-0.01552
-0.0132129
-0.011762
-0.0118645
-0.0131155
-0.0145972
-0.0176733
-0.0149817
-0.00498926
-0.00244116
-0.00880884
-0.0119055
-0.00841406
-0.00539941
-0.00781934
-0.00903442
-0.0108545
-0.0185603
-0.0172324
-0.0117979
-0.0173452
-0.0132539
-0.00443555
-0.0159866
-0.0218672
-0.0110083
-0.00990088
-0.012249
-0.00930103
-0.0113569
-0.0137
-0.0127976
-0.0114185
-0.00931128
-0.00882422
-0.00705029
-0.00649146
-0.0124438
-0.0139666
-0.00851147
-0.00718359
-0.0115261
-0.0162634
-0.0137
-0.00638892
-0.00588135
-0.00818848
-0.00983423
-0.0144075
-0.0139717
-0.0100752
-0.012813
-0.0167556
-0.0171504
-0.0169966
-0.0166685
-0.0159148
-0.0154893
-0.0153918
-0.0114543
-0.00679395
-0.0098855
-0.0115569
-0.00954712
-0.0143818
-0.0137256
-0.00673242
-0.0108904
-0.0127002
-0.00620435
-0.0102854
-0.0165813
-0.0119209
-0.00652222
-0.00749634
-0.0126848
-0.0157046
-0.0135564
-0.0118953
-0.0137102
-0.0183245
-0.0179656
-0.00709131
-0.00468164
-0.0169043
-0.0178118
-0.00712207
-0.00743481
-0.0151765
-0.0157046
-0.00874731
-0.00496362
-0.0105315
-0.0144229
-0.0118953
-0.0122183
-0.0125259
-0.00918311
-0.00728101
-0.0085166
-0.0159558
-0.0215698
-0.0143511
-0.00751685
-0.00849097
-0.0116133
-0.016489
-0.0124695
-0.00439453
-0.0103315
-0.0134897
-0.00653247
-0.0087627
-0.0121772
-0.00921899
-0.0115876
-0.0147766
-0.0133462
-0.0141204
-0.0170222
-0.0168171
-0.0149971
-0.0152688
-0.0148125
-0.0141511
-0.0135872
-0.00780908
-0.00749634
-0.0152944
-0.0124797
-0.00725537
-0.0131411
-0.0190474
-0.0216057
-0.0171709
-0.00725537
-0.00916772
-0.0145818
-0.0109417
-0.00850122
-0.006271
-0.00302051
-0.00525073
-0.00827563
-0.0100291
-0.00879858
-0.00397925
-0.00645557
-0.0110134
-0.00588135
-0.00524048
-0.0131257
-0.010998
-0.00662476
-0.0143357
-0.0158584
-0.0086499
-0.0110442
-0.0127874
-0.0086499
-0.011762
-0.0135923
-0.00943433
-0.00750146
-0.00580444
-0.00727588
-0.0122439
-0.0135308
-0.0137717
-0.0146331
-0.0143767
-0.0112749
-0.00835767
-0.0132744
-0.0132334
-0.00550195
-0.0090293
-0.00979834
-0.00427148
-0.015156
-0.0200984
-0.00947021
-0.0132847
-0.0195703
-0.0119517
-0.00792188
-0.0104648
-0.0134026
-0.0136692
-0.0081167
-0.00699902
-0.0150125
-0.0177041
-0.0102034
-0.00951123
-0.018668
-0.0173606
-0.0092959
-0.0100957
-0.0109775
-0.0107725
-0.0113005
-0.00448169
-0.00394336
-0.0132642
-0.0139768
-0.0114749
-0.0128335
-0.0113569
-0.0109519
-0.0124849
-0.0111006
-0.00662988
-0.00236426
-0.00640942
-0.0129873
-0.00838843
-0.00323584
-0.0096394
-0.0149663
-0.010106
-0.00611206
-0.0106853
-0.0156072
-0.0153047
-0.0137256
-0.0120029
-0.0110596
-0.0131975
-0.0137717
-0.00970605
-0.00672729
-0.00788599
-0.0120491
-0.017417
-0.0157148
-0.00891138
-0.011762
-0.0145613
-0.00454321
-0.000144287
-0.00552246
-0.00660425
-0.0074707
-0.0100034
-0.0107007
-0.0124028
-0.0131155
-0.0116748
-0.00868066
-0.0073938
-0.010834
-0.0119363
-0.013136
-0.013946
-0.00739893
-0.0120798
-0.023595
-0.0179758
-0.0146689
-0.0172119
-0.00761938
-0.00124658
-0.0035127
-0.00793726
-0.01027
-0.00265137
-0.0028667
-0.0103059
-0.00762964
-0.0123413
-0.0160071
-0.00638892
-0.00932666
-0.0137871
-0.00736816
-0.0075271
-0.00731177
-0.00712207
-0.0115774
-0.0110339
-0.0131975
-0.0144434
-0.00970093
-0.0111057
-0.0107878
-0.00872168
-0.0133616
-0.0128899
-0.00795776
-0.00426123
-0.00288208
-0.0075271
-0.00720923
-0.00462524
-0.0112749
-0.0137205
-0.00890112
-0.00684009
-0.00837305
-0.0131206
-0.0140588
-0.0100393
-0.00979321
-0.0115005
-0.0102854
-0.00634277
-0.00585059
-0.0109673
-0.0116492
-0.00938818
-0.0115056
-0.0140845
-0.0148638
-0.0119517
-0.00800391
-0.00769116
-0.00607104
-0.00455859
-0.00607104
-0.00840894
-0.0106443
-0.0095625
-0.013136
-0.0187397
-0.0117363
-0.00944971
-0.0142742
-0.00852173
-0.00757324
-0.0114185
-0.0111775
-0.0152637
-0.0114749
-0.00770654
-0.0142844
-0.00934204
-0.00804492
-0.017335
-0.0118389
-0.00625562
-0.00685034
-0.00475854
-0.00908057
-0.00816284
-0.00384082
-0.00761426
-0.00604028
-0.00694263
-0.0136948
-0.0126335
-0.0104238
-0.00640942
-0.00536865
-0.0131206
-0.0111262
-0.00657349
-0.00894727
-0.00699902
-0.0101213
-0.0138435
-0.00941895
-0.0116953
-0.0127668
-0.00816284
-0.0109006
-0.0127771
-0.0112493
-0.0118799
-0.0101111
-0.00811157
-0.00939331
-0.0120696
-0.010834
-0.00774243
-0.0113159
-0.0111672
-0.0065376
-0.01229
-0.0155867
-0.00976758
-0.00829614
-0.00985986
-0.0115774
-0.0104751
-0.00829614
-0.0142126
-0.0157405
-0.00792188
-0.00532764
-0.0071272
-0.0109263
-0.0115518
-0.0051687
-0.00672729
-0.0107673
-0.0061582
-0.00713232
-0.0120747
-0.0119568
-0.0117876
-0.0105776
-0.00879858
-0.00733228
-0.00464063
-0.00676318
-0.0117466
-0.0121208
-0.00970605
-0.00946509
-0.0119209
-0.0117927
-0.0107981
-0.0130283
-0.0120439
-0.00972656
-0.0121619
-0.0145715
-0.0128284
-0.00825
-0.00990088
-0.015238
-0.00903955
-0.00516357
-0.0135051
-0.01451
-0.0127976
-0.0167146
-0.0148689
-0.0123054
-0.0120234
-0.00880371
-0.0100752
-0.015802
-0.0183911
-0.0180886
-0.0182373
-0.016689
-0.0105059
-0.00993164
-0.0151355
-0.0152842
-0.0187756
-0.0196421
-0.00689648
-0.00271802
-0.00840894
-0.00947534
-0.0132283
-0.0139512
-0.0117312
-0.0154431
-0.0110134
-0.00569678
-0.0137461
-0.0160481
-0.00849609
-0.00575317
-0.0113313
-0.0176682
-0.0119619
-0.00584033
-0.0131257
-0.0160635
-0.0132283
-0.0139307
-0.00920874
-0.00898828
-0.0166992
-0.0111057
-0.00434326
-0.0123259
-0.0143306
-0.00947021
-0.0130181
-0.0136641
-0.00886523
-0.0102649
-0.00906006
-0.00490723
-0.0117568
-0.0167813
-0.0095625
-0.00763989
-0.0111775
-0.00845508
-0.0091626
-0.0147458
-0.0129822
-0.0105212
-0.0142742
-0.0150022
-0.0131514
-0.0129207
-0.00830127
-0.00410742
-0.00847046
-0.0125054
-0.0110903
-0.00911646
-0.00759888
-0.00932153
-0.0125618
-0.00921899
-0.00695801
-0.0147971
-0.0185808
-0.00971118
-0.00451245
-0.0103931
-0.0142947
-0.0148843
-0.0188577
-0.0182988
-0.0146484
-0.0177605
-0.0169863
-0.00974194
-0.00847559
-0.00941895
-0.00960352
-0.00875757
-0.00409204
-0.0087627
-0.0169197
-0.0116235
-0.0109365
-0.0152175
-0.00820898
-0.0089165
-0.0169197
-0.0137871
-0.0123413
-0.0140178
-0.0077937
-0.00211304
-0.00406128
-0.0109006
-0.0134949
-0.0119106
-0.0159353
-0.0160789
-0.010106
-0.0118594
-0.0148945
-0.0131206
-0.00914722
-0.00519434
-0.00989575
-0.0129668
-0.00775781
-0.0118081
-0.0178477
-0.0156431
-0.0157917
-0.0138845
-0.0111057
-0.0146177
-0.012813
-0.00735278
-0.00889087
-0.0116338
-0.0107109
-0.00951636
-0.0113364
-0.0129001
-0.0110647
-0.0109417
-0.0124695
-0.0136077
-0.0161301
-0.0149253
-0.0100085
-0.00821924
-0.00780908
-0.00796802
-0.0127002
-0.0161506
-0.011926
-0.0129053
-0.0217749
-0.0175195
-0.00939331
-0.0144844
-0.0121875
-0.00536865
-0.0109314
-0.0119106
-0.00886523
-0.0104033
-0.00794751
-0.0100547
-0.014592
-0.0102239
-0.00697852
-0.00754248
-0.0123054
-0.016043
-0.00629663
-0.00152856
-0.00721436
-0.00622485
-0.00901904
-0.0138743
-0.0109519
-0.0108289
-0.0094856
-0.010634
-0.0176118
-0.0106238
-0.00258984
-0.00863965
-0.0119414
-0.0124387
-0.0117209
-0.0085166
-0.0103008
-0.00958813
-0.00962915
-0.0160071
-0.0163403
-0.0147766
-0.0112031
-0.00317432
-0.00566602
-0.00792188
-0.00452783
-0.0121414
-0.0168684
-0.0104033
-0.0058916
-0.00523535
-0.00895239
-0.010634
-0.011926
-0.0179758
-0.012408
-0.0083833
-0.0178374
-0.01249
-0.00555322
-0.0127771
-0.011603
-0.013623
-0.0192883
-0.00951123
-0.00555322
-0.00862939
[truncated: 318,002+ more rows]
