# Supplementary material for: Multi-target and ultra-high-speed optical wireless communication using a thin-film lithium niobate optical phased array
Source: Nat Commun. 2025 Dec 15;17:969. doi: 10.1038/s41467-025-67696-3 (PMC12847847; doi:10.1038/s41467-025-67696-3)
Supplement: Supplementary file 6 — Source data [file 41467_2025_67696_MOESM6_ESM.zip › Data/OPA_Coherent_transmission/Angel0-1565nm-Q.xlsx]

## Sheet: Sheet1
0.00315466
0.00568994
0.0088551
0.00815173
0.00591565
0.00819897
0.00582642
0.00168494
0.008052
0.012162
0.00552722
0.00409424
0.0075061
0.00424121
0.00426221
0.00891809
0.00375305
0.000335938
0.00987866
0.0124717
0.00385278
6.29883e-05
0.000451416
0.000897583
0.00126501
-0.00218359
-0.00319141
0.00193689
0.00196313
-0.00188965
0.00157471
0.005354
0.00286597
0.00543274
0.012162
0.0100886
0.00588416
0.00745361
0.0058999
0.0024198
0.00401025
0.00439868
0.00341711
0.00751135
0.00895483
0.00319141
0.00284497
0.00857166
0.00765308
0.00518604
0.00738538
0.00527527
0.00273474
0.00454565
0.00102356
-0.00220459
0.00222034
0.00578442
0.00875012
0.00982617
0.0032019
-1.0498e-05
0.00301294
-0.000383179
-0.00530676
0.0005354
0.00844043
0.00546948
0.00308118
0.0111594
0.0123615
0.00466113
0.00503381
0.00658752
0.0040155
0.00707043
0.00782629
0.000892334
-0.000141724
0.00782629
0.0126082
0.00796802
0.00271899
0.00279248
0.00282922
0.00443018
0.00726465
0.00345911
-0.000472412
0.00256677
0.00692346
0.0088866
0.00563745
0.000918579
0.00293945
0.00535925
0.00366907
0.00466638
0.00721741
0.00687622
0.00385278
0.0005354
0.00207336
0.00755859
0.00924353
0.00472937
0.000871338
0.00308118
0.00422021
0.00254053
0.00751135
0.0110229
0.00606262
0.00658228
0.00739587
-0.000362183
0.00145923
0.0096792
0.00698645
0.00550623
0.00718591
0.000729614
-0.00131226
0.00466113
0.00564795
0.00283972
-0.000456665
-0.00318616
-0.00198938
0.0013175
0.00594714
0.00626733
0.00117053
0.00543274
0.0114691
0.00553772
0.00518604
0.0102513
0.0056322
0.00277148
0.00300244
0.000803101
0.00482385
0.00549573
-0.00086084
0.00175842
0.00507581
0.001328
0.00465063
0.0114166
0.0099469
0.00746936
0.00977368
0.00923303
0.00486584
0.00610986
0.00902832
0.00581592
0.00545374
0.00791028
0.00564795
0.00581592
0.00633557
0.00290271
0.00652454
0.00921204
0.000388428
-0.00130176
0.00552197
0.00170593
-0.00230432
0.0056427
0.00872913
0.00473987
0.00785254
0.00962146
0.0018634
-0.00265076
0.00164819
0.00765308
0.00875537
0.00648254
0.00820947
0.00941675
0.00581592
0.00503906
0.00473987
0.00211011
0.00010498
-0.00342761
-4.72412e-05
0.00661377
-0.00169019
-0.00704419
0.00333313
0.00500232
-0.0002677
0.00360083
0.00688672
0.00524902
0.00665051
0.0106345
0.00936426
0.00336462
0.0029552
0.00471887
0.00202612
0.00251428
0.0053645
0.00596289
0.00702319
0.00558496
0.00335413
0.00525427
0.00599963
0.00256677
-0.000855591
-0.000115479
0.00173218
-0.00010498
-0.000692871
0.00091333
0.00248804
0.00623059
0.00548523
0.00162195
0.00207861
5.24902e-06
0.000383179
0.00502856
0.000997314
0.00154321
0.00812024
0.000582642
-0.00281873
0.00572668
0.00310742
0.000834595
0.00903882
0.00807825
0.000656128
0.00217834
0.00771606
0.005375
-0.000530151
0.00332788
0.00708093
0.00059314
0.000503906
0.004026
-0.00209961
-0.00166919
0.0061886
0.00604688
0.00694446
0.00946399
0.00518079
0.00549048
0.00878162
0.00440918
0.00229907
0.00618335
0.0083512
0.00786304
0.00518079
0.00411523
0.00668726
0.00662952
0.0029552
0.000477661
0.00254578
0.00577393
0.0040575
0.00416772
0.00904932
0.0106975
0.0112959
0.00768457
-0.00170593
-0.000477661
0.00468738
0.000493408
0.00250378
0.00984192
0.00767407
0.00367957
0.00512305
0.00703369
0.00472937
0.00438293
0.0118785
0.0105033
-0.000509155
0.00144873
0.00567944
0.000414673
0.00276099
0.00781055
0.00525952
0.00662427
0.00871863
0.00371106
0.00264551
0.00503906
-0.000209961
-0.00169543
0.0064458
0.00378979
-0.0034906
0.0032124
0.00557446
0.00137
0.00706519
0.0069917
0.00211536
0.00767407
0.00581067
-0.00168494
0.00277673
0.00543274
0.00392102
0.00800476
0.00795752
0.00443542
0.00587366
0.00570044
0.00143298
0.00113904
0.00633557
0.0077843
0.0048606
0.00764258
0.00867664
0.00155896
0.00339612
0.010582
0.00493933
-0.000577393
0.00479761
0.0102094
0.0118365
0.0075166
0.000372681
0.00251953
0.00792603
0.00568994
0.00243555
0.00500757
0.00882886
0.00557446
0.00112329
0.00504431
0.00659802
0.00328064
0.00401025
0.00272949
0.00265601
0.00648779
0.00276624
0.00254053
0.00976843
0.00664001
0.00171643
0.00220459
-0.00151172
0.00043042
0.00993115
0.00945349
0.000908081
-0.00016272
0.00502332
0.00523853
0.00401025
0.00547473
0.00268225
0.00195789
0.00681848
0.00691821
0.00649829
0.00819373
0.00589465
0.00477661
0.00600488
0.00530676
0.00220984
-0.000425171
0.00342236
0.00538025
0.000404175
0.00211011
0.00659277
0.00532776
0.00406799
0.00116003
0.00115479
0.00840369
0.009401
0.0029447
0.00150647
0.00620959
0.00648254
0.0016377
0.00545374
0.00947449
0.00207861
0.00155896
0.0061886
0.00388953
0.00635657
0.00801526
0.00489209
0.00728564
0.00234106
-0.00475037
0.00517554
0.0111909
0.00202612
-0.0018739
0.00121252
0.002698
0.0064353
0.00971594
0.00384229
-0.00195264
0.000776855
0.000519653
-0.000188965
0.00627783
0.00513879
-0.0024303
-0.00201038
0.00142773
0.00452466
0.00746411
0.00572668
0.00177417
-0.000309692
0.00219409
0.00534351
0.00388428
0.00607837
0.00919104
0.0032229
-0.00246179
-0.00404175
-0.00502332
-0.00199988
0.00037793
-2.62451e-05
0.000561646
0.0013385
0.00486584
0.00855591
0.00847192
0.00947974
0.00926978
0.00567419
0.00289746
0.0010708
0.00170068
0.000976318
-0.00371631
-0.000981567
0.00676074
0.00803625
0.00818848
0.00773181
0.00313367
0.00450891
0.0109652
0.00947974
0.00462439
0.00420447
0.00151172
-0.00117053
0.00291321
0.00507581
0.00386853
0.00493408
0.00242505
0.000194214
0.00739587
0.0132853
0.00754285
0.000398926
0.00255627
0.004005
-0.00159045
-4.72412e-05
0.0061991
0.00649304
0.009422
0.00971069
0.00153796
0.000131226
0.00202612
0.000115479
0.00317041
0.00611511
0.00470313
0.0067135
0.0085769
0.00221509
-0.00372681
0.004026
0.0130543
0.0113851
0.0103248
0.00440918
-0.00502856
0.000971069
0.00402075
-0.00102881
0.00613611
0.00546948
-0.00420972
0.000293945
0.00325439
0.000498657
0.00234106
0.00447742
0.0108497
0.0112487
0.00283972
0.00634607
0.0110544
0.00933276
0.0124979
0.00749561
-0.00138049
0.00206812
0.00586316
0.00842993
0.0123037
0.00680273
-0.001349
-0.000692871
0.00490259
0.00678174
0.00329114
0.00048291
-0.0018739
-0.00197888
0.00418872
0.00506531
0.00124927
0.00583167
0.00903882
0.00431995
0.00268225
0.0053645
0.00863989
0.00932751
0.00358508
-0.000761108
0.00334363
0.00535925
-3.14941e-05
0.00181616
0.0109757
0.00879211
0.001328
0.00182666
0.00135425
0.00144873
0.00678699
0.00502332
-0.000293945
0.00135425
0.00372156
0.00506531
0.0056427
0.00208386
0.00147498
0.00557971
0.00580542
0.00492358
0.00721741
0.00445642
-0.00226233
0.000351685
0.0086084
0.00941675
0.00654553
0.00714917
0.00734863
0.00330164
-0.000614136
0.0019054
0.00682373
0.00696545
0.00386853
0.00117578
0.00283447
0.00551672
0.00149597
0.00136475
0.00810449
0.00560596
0.00172168
0.006724
0.00713867
0.00307068
0.00113379
-0.00315991
-0.00491833
0.00173218
0.00891809
0.00848767
0.004005
0.00131226
-0.000141724
0.00307068
0.00667676
0.00119153
0.000682373
0.00612561
0.00043042
5.24902e-06
0.00971594
0.00673975
0.00131226
0.00525952
0.00694446
0.0064458
0.00548523
0.00118628
-0.0035116
-0.00196838
0.00668726
0.00554297
-0.00440393
-0.00193164
0.00207861
-0.000299194
0.00601538
0.0113116
0.00729089
0.00395251
0.0026665
0.00708618
0.0127289
0.00709668
-0.00010498
0.0015957
0.00515454
0.00292896
-0.00339612
-0.00334363
0.00245654
0.00327014
0.00282397
0.00665576
0.00859265
0.00634607
0.00466638
0.00327014
0.000467163
0.00411523
0.0126659
0.0102933
0.00121252
-4.72412e-05
0.00271899
0.00169543
-0.00246704
-0.00185815
0.00534351
0.00919104
0.0102723
0.010498
0.00533301
0.00354309
0.00719116
0.00805725
0.00920679
0.0110072
0.0102723
0.00543274
-0.000960571
0.00164819
0.00531726
0.002677
0.00713342
0.00926453
0.00211536
0.00225708
0.00289221
-0.000608887
0.00288696
0.00749561
0.00792078
0.00359033
-0.00117578
0.00224133
0.00335938
0.00152222
0.00636707
0.00803101
0.00767932
0.00813074
0.00343286
0.00413623
0.00673975
0.00260352
0.00229382
0.00417822
0.00651929
0.00874487
0.00252478
8.92334e-05
0.00513354
0.00543274
0.0051178
0.00454565
0.00519653
0.00944299
0.00680273
0.00506531
0.00870813
0.00545898
0.00176367
0.0024093
0.00720166
0.0139519
0.00685522
-0.0016167
0.00511255
0.00816223
0.00271375
-0.00266125
-0.00224658
0.00802051
0.00866614
0.000178467
0.00421497
0.00762683
0.00489734
0.00783154
0.00768982
0.00501807
0.00497083
0.000824097
-0.00234106
-0.00043042
0.000393677
0.00168494
0.00773706
0.0111594
0.00523853
0.00191064
0.00472937
0.00214685
0.00143298
0.00626733
0.00534875
0.00385278
0.00560071
0.00393677
0.000766357
0.00199988
0.00879211
0.0102146
0.00390002
0.0037793
0.00487109
0.00273474
0.00598389
0.00597339
0.00331738
0.00656128
0.00525952
0.00143298
0.00456665
0.0100886
0.0118103
0.00492358
-0.000955322
0.00371106
0.00797327
0.00985767
0.00973169
0.00281348
0.00123877
0.00664001
0.00739587
0.00567419
0.00443018
0.00553772
0.0070127
0.00176892
-0.00122827
0.00313892
0.00375305
0.00119678
0.00297095
0.00622534
0.00453516
0.00243555
0.00702844
0.00879736
0.00543799
0.00631458
0.00585266
0.00570044
0.00947974
0.00452991
0.00059314
0.00645105
0.00276099
-0.00229382
0.00727515
0.0118103
0.00578442
0.00586841
0.00930652
0.00755334
0.00630408
0.00954272
0.012183
0.011889
0.00872913
0.00194214
-0.00154846
0.00354309
0.00921204
0.00805725
0.00311267
0.0019054
0.00414673
0.00389478
0.00468738
0.00702319
0.00435144
0.00169019
0.000540649
-0.000960571
0.00627783
0.0137787
0.00791028
0.00198938
0.00204712
0.00145398
0.00518079
0.0096897
0.00636182
0.00111804
-0.00282397
-0.00586316
-0.00226233
0.00408374
0.00375305
0.00296045
0.0070127
0.00661902
0.00473987
0.00918579
0.00715967
-0.00256677
-0.00337512
0.00037793
-0.000619385
0.000572144
0.00427271
0.00262976
-0.000824097
0.00406274
0.00988391
0.00392102
0.000293945
0.00699695
0.0077843
0.00619385
0.00844043
0.00408899
0.00115479
0.00454565
0.00344861
0.00373206
0.00667676
0.00490259
0.00562695
0.00575818
-0.00152747
-0.00116003
0.00944824
0.0104613
0.00285022
0.00378979
0.00647729
0.0026875
0.00719641
0.0131278
0.00409949
-6.29883e-05
0.00635657
0.00409424
0.000902832
0.00288696
0.000745361
0.00114954
0.00637231
0.00963721
0.011826
0.0105873
0.00604163
0.00381079
0.00190015
-0.00253528
-0.00452991
0.000719116
0.00643005
0.00636182
0.00564795
0.00152222
-0.00556396
-0.00183191
0.00573718
0.00583167
0.00694971
0.00752185
0.00321765
0.00170593
0.00503906
0.00985767
0.00934851
0.00489209
0.00691296
0.0072804
0.00245129
0.00477661
0.00629883
0.00268225
0.0042937
0.00507056
0.0035116
0.00390527
0.000388428
2.62451e-05
0.00595764
0.00635657
0.00529102
0.00789453
0.00830396
0.00690247
0.00325964
-0.00159045
-0.00187915
0.00175317
0.00704944
0.00824097
0.00425696
0.00631982
0.00810974
0.00307068
0.00741162
0.011973
0.00198413
-0.00245654
0.000624634
-0.000351685
0.00248279
0.00324915
0.000881836
0.00718591
0.0091123
0.00342236
0.00191064
-0.0002677
0.00158521
0.00762683
0.00501807
0.00352209
0.00489734
0.00113904
0.00356409
0.00792078
0.00757959
0.0105925
0.00740637
0.00253528
0.00783154
0.00407324
-0.00191589
0.00793127
0.00921204
0.00209961
0.00734338
0.00570569
-0.00495508
-0.000587891
0.00906506
0.0104036
0.0104666
0.00912805
0.00633032
0.00728564
0.00916479
0.00899158
0.00837219
0.00623059
0.00219934
0.00223608
0.00730664
0.00803625
0.00616235
0.00993115
0.0100204
0.00283972
0.00180042
0.00552722
0.00551672
0.00583691
0.00658228
0.00316516
0.000687622
0.0029342
0.00246704
-0.000855591
0.00234631
0.00773181
0.00862939
0.00883411
0.00580017
0.00164819
0.00235156
-0.000761108
-0.00470313
0.00147498
0.00742212
0.00578967
0.0034696
0.00398401
0.00385803
0.000587891
0.00311267
0.00922778
0.00673975
0.00608887
0.00583167
-0.00331738
0.000146973
0.00908606
0.00237781
0.0051283
0.0154059
0.00714392
9.44824e-05
0.00438818
0.00464014
0.00449841
0.00584216
0.00502332
0.00485535
0.00360083
0.00260876
0.00469263
0.00568469
0.00260352
-0.00096582
0.00305493
0.00868188
0.00259302
-0.00195264
0.00484485
0.00493933
0.00144873
0.00882886
0.0129966
0.00950073
0.00930652
0.00513879
-0.00151697
0.00206287
0.00475037
-0.0019054
-0.00330164
0.00301819
0.00368481
0.000220459
0.00300769
0.00535925
0.00151697
0.00301294
0.00794702
0.0061781
0.00473987
0.00475037
0.00169543
0.00194214
0.00383179
0.00262451
0.00344861
0.00772131
0.0102041
0.00761633
0.00627258
0.00841943
0.00373206
-0.0013595
0.00324915
0.00439868
0.000635132
0.00241455
0.00460339
0.00491309
0.00696545
0.00880261
0.00891809
0.00730139
0.00659277
0.00732764
0.00576868
0.00325439
0.00238831
0.00230957
0.0021311
0.00346436
0.00701794
0.0075271
0.00741687
0.0102881
0.0059314
-0.000125977
0.00327539
0.00441443
0.00305493
0.00578442
0.00410999
0.000666626
0.00219934
0.00785779
0.0132958
0.00909656
0.00431995
0.00735913
0.00547473
0.00391052
0.0064353
0.00308118
0.00490259
0.0083302
0.00170593
0.00466113
0.013469
0.00799426
0.00362183
0.00757434
0.00745361
0.00571619
0.00516504
0.00307593
0.00137
0.00244604
0.00640381
0.00699695
0.00207336
0.00124402
0.00473462
0.00546423
0.00574243
0.00440393
0.000624634
0.00268225
0.00592615
0.00312317
0.00246179
0.00305493
0.00109705
0.0029762
0.00374255
0.0021521
0.006703
0.00832495
0.00361133
0.0048606
0.00705469
0.00127026
-0.00397876
-0.000629883
0.00517029
0.00449316
0.00275049
0.00627783
0.00854016
0.00756384
0.00511255
0.000918579
0.00137524
0.00595239
0.00636707
0.00473462
0.00489734
0.00379504
0.00163245
0.00361133
0.008052
0.00870288
0.0100939
0.0109757
0.000839844
-0.00516504
0.00461389
0.0075061
0.00198413
0.00452991
0.00448792
0.00195264
0.00865039
0.00930652
0.00412573
0.0102828
0.0125977
0.0056532
0.00720691
0.00572668
-0.00412048
-0.00118103
0.00729089
0.0064563
0.00602063
0.00684473
0.0032229
0.00188965
0.00560596
0.00741162
0.00620435
0.00696021
0.00401025
-0.00339612
-0.000656128
0.00582642
0.00394202
0.00437244
0.00552722
0.00245654
0.0045509
0.00624634
0.00301294
0.00167969
0.00198938
0.00385803
0.00198413
-0.00281348
0.001349
0.00541699
0.0037373
0.00501282
0.00288696
0.00103931
0.00544324
0.00471887
0.00331213
0.00458765
0.0021731
0.00472412
0.00752185
-0.000493408
-0.0053645
0.000692871
0.00492883
0.00258252
0.00586841
0.0141251
0.0088551
-0.00172168
0.00129126
0.00819897
0.00977893
0.00613086
0.00171643
0.00694971
0.0106345
0.00496033
0.00534351
0.0072804
0.00383704
0.00478186
0.00653503
0.00556921
0.00523853
0.00440393
0.0059104
0.00606262
0.001328
0.000976318
0.0040575
0.00473462
0.00595764
0.00560596
0.00386328
0.00603638
0.00679224
0.00358508
0.00500232
0.0075376
0.00345386
0.00361658
0.009401
0.00539075
-0.000724365
0.00324915
0.00517029
0.00184241
0.00135425
0.00149597
0.00378979
0.00906506
0.00744312
0.00143298
0.00388428
0.0099679
0.00911755
0.00795227
0.0096687
0.00580542
0.000446167
0.000299194
0.000603638
0.000818848
0.00171118
0.000845093
0.00101306
0.00248804
0.00239355
0.00237781
0.00329639
0.00353259
0.00489734
0.00959521
0.00984192
0.00137
-0.00187915
0.00196313
0.000703369
0.000992065
0.00561121
0.00417297
0.00326489
0.00712817
0.00621484
0.00254578
0.00218884
0.00259302
0.00140674
0.00204712
0.00626733
0.00604688
0.000629883
0.000314941
0.00244604
0.00175317
0.00370581
0.00656128
0.00440918
0.000981567
0.00103406
0.00116003
-0.000141724
0.00321765
0.00757434
0.00579492
0.00473987
0.00632507
0.00770032
0.0102146
0.00645105
0.000624634
0.00450891
0.00638806
0.00247754
0.00326489
0.00415723
0.0034801
0.00378455
0.00316516
0.00382654
0.00245654
0.00140674
0.00472937
0.000362183
-0.00430945
0.00347485
0.00702319
0.00434619
0.00585266
0.00707043
0.0102881
0.0114166
0.00593665
0.00774231
0.0100886
0.00261401
0.00223608
0.00792603
0.00461389
0.0010603
0.0066925
0.0105033
0.00371631
-0.00108655
0.00356934
0.00514404
0.00436194
0.00628308
0.0016062
-0.00441968
-0.00357458
-0.00128076
0.0035011
0.00637231
0.00211536
0.00229382
0.00608887
0.00278198
-0.000897583
0.00197363
0.00472937
0.00202087
0.000530151
0.0059314
0.00956372
0.00648779
0.00253003
0.000446167
0.00182666
0.00489209
0.00429895
0.00246179
0.00296045
0.00391577
0.00477661
0.00751135
0.00898633
0.00364807
0.00016272
0.00381079
0.00147498
-0.00212061
0.00304968
0.00386328
0.00159045
0.00287646
-0.000766357
-0.000813599
0.0048291
0.00233582
0.00171118
0.00750085
0.00608362
0.00227808
0.00395776
0.00711243
0.00868713
0.00769507
0.006703
0.0072699
0.00833545
0.00892859
0.00542749
0.00212061
0.00555347
0.00863464
0.00792078
0.00941675
0.0112697
0.00870288
0.00499182
0.0029447
0.000309692
0.00164819
0.00786304
0.00597864
0.000724365
0.00413098
0.00392627
0.000624634
0.00584216
0.00635132
0.000624634
0.00283972
0.00559546
0.00275049
0.00217834
0.00379504
0.00300244
0.000677124
-0.000834595
-0.000650879
0.00301294
0.00578442
0.00186865
0.00262451
0.00928027
0.00492883
0.00048291
0.00764783
0.008052
0.00184766
0.00194214
0.00287646
0.00253003
0.0034696
0.00385278
0.00282397
0.000572144
0.000146973
0.00148547
0.00325964
0.00504431
0.00130701
-0.00037793
0.00697595
0.00547998
-0.00569519
-0.00726465
-0.000929077
0.00403125
0.00503381
0.00398401
0.00614661
0.00712817
0.00461389
0.00449841
0.00640906
0.00881311
0.00768457
0.00369006
0.00724365
0.00957947
0.00301819
0.00372156
0.00772131
0.00363757
0.00426746
0.00637231
-0.00108655
-0.00181616
0.00659802
0.00563745
0.00366382
0.0110229
0.00984717
0.00118628
0.00281348
0.00466113
0.00203137
0.0075376
0.0112067
0.00688147
0.00588416
0.004047
0.00138574
0.00460864
0.00457715
0.00447217
0.0104613
0.00722791
-0.0015957
0.000451416
0.00379504
0.000713867
-0.000404175
0.0024093
0.00503381
0.00507581
0.00520703
0.00694446
0.00664526
0.00691821
0.00719641
0.00213635
-0.00171643
-0.00153271
0.000304443
0.00577917
0.00615186
0.00086084
0.00164294
0.00256152
0.000729614
0.00333313
0.00719116
0.0102828
0.00926453
0.00394202
0.00330164
0.00322815
0.00387378
0.00848242
0.00359558
-0.00118103
0.00589465
0.00536975
0.00103406
0.0040575
0.00106555
-0.00145398
0.00541174
0.00876062
0.00775806
0.00938
0.0107395
0.00667676
0.00210486
0.00583167
0.0083092
0.00342761
0.00261926
0.00374255
0.0029552
0.00415198
0.00152222
-0.00114429
0.00246704
0.00329639
0.00233057
0.00525427
0.00530676
0.000614136
0.000278198
0.00899158
0.0131068
0.00367432
-0.00192114
8.39844e-05
-0.00246704
0.00043042
0.00854016
0.00471362
-0.000687622
0.00281873
0.0053855
0.0061991
0.00377405
-0.00134375
0.00213635
0.00494458
-0.000393677
-0.000241455
7.87354e-05
-0.0018844
0.00476086
0.00551147
9.44824e-05
0.00669775
0.0112382
0.00604163
0.00339612
0.00223608
0.00370581
0.00499707
0.00233057
0.00606787
0.00842468
0.00356934
0.00508105
0.0040365
-0.00198938
0.00362708
0.00840369
0.00201038
-0.00086084
-2.09961e-05
-0.00117053
0.000572144
0.0026665
0.000372681
0.00148547
0.00804675
0.00636707
-0.00107605
0.00260352
0.0101569
0.00809399
0.00392102
0.00349585
0.0034906
0.00499707
0.00688672
0.00408899
0.00416248
0.0126344
0.0129283
0.00534351
0.00842993
0.0100466
0.00175317
0.000719116
0.00406799
0.00657178
0.0111647
0.0077843
0.00325964
0.00784729
0.00878687
0.00714392
0.0112906
0.0129598
0.00819373
0.00270325
0.00171118
0.00342236
0.00415723
0.00558496
0.00447217
0.00325439
0.00825671
0.00760583
0.000745361
0.00148547
0.00414673
0.00554297
0.00866089
0.00720166
0.0056322
0.00675024
0.00446167
0.00361133
0.00323865
-0.00128076
-0.00240405
0.00120203
0.00544849
0.00786829
0.00546423
0.00327539
0.00280823
0.00255103
0.00902832
0.0128916
0.00380029
-0.000950073
0.00318091
0.00197363
0.000278198
0.00374255
0.00496033
0.00345911
0.00215735
0.00110229
0.000272949
0.000677124
0.0045929
0.00774756
0.00686047
0.00739063
0.00861365
0.00813074
0.00807825
0.00637231
0.00502856
0.00521753
0.0032124
0.00425171
0.00625159
0.00124927
-0.00257202
-0.000566895
0.00306018
0.0056217
0.0026665
0.000220459
0.00229382
0.00207336
0.00355884
0.00382129
-0.00278723
-0.00326489
-0.00101831
-0.00338037
0.00226758
0.00745361
0.00101306
-0.00139624
0.00372681
0.00616235
0.00498132
0.00381079
0.00525427
0.00636182
0.00556921
0.00487634
0.00356409
0.00451941
0.00555872
0.00192639
0.00191589
0.00436194
-0.000241455
-0.00325964
0.00137524
0.00467163
0.00310742
0.00124402
0.00227283
0.00461914
0.00524902
0.00308643
0.00150647
0.0051073
0.00797852
0.00522803
0.00308643
0.00146448
0.00164819
0.00732239
0.00760583
0.00209961
0.00175317
0.00281873
0.0034696
0.00419397
0.00187915
0.00297095
0.0059104
0.00526477
0.00673975
0.00689197
0.00426221
0.00342236
-0.000787354
-0.00115479
0.0037373
-0.00164294
-0.00184241
0.0105505
0.00785779
0.00043042
0.00649304
0.00585266
0.00242505
0.00715967
0.0032334
-0.00146973
0.00564795
0.0077738
0.00217834
-3.14941e-05
0.00183716
0.00582642
0.00955322
0.0117788
0.00995215
0.00687097
0.00979468
0.00600488
-0.00479236
0.000572144
0.00961096
0.00683423
0.00795227
0.00858215
0.00322815
0.00193689
-0.000241455
0.000818848
0.00718066
0.00357458
-0.000472412
0.00330164
0.001349
-0.000472412
0.00447742
0.00528577
0.00142249
-0.000367432
0.000608887
0.00223608
0.0037583
0.00478711
0.00349585
0.00326489
0.00571094
0.00460864
0.00230957
0.005396
0.00795227
0.0023988
-0.00304443
0.00356934
0.0120465
0.00868713
0.00291321
0.00149597
-0.000761108
-0.00164819
0.00142773
0.0051073
0.00639331
0.00703894
0.0102041
0.0108707
0.00706519
0.00532776
0.00520178
0.002698
-0.000834595
0.000661377
0.0077738
0.00867139
0.00365332
0.00401025
0.00687097
0.00973169
0.0121305
0.00978943
0.00814648
0.00768982
0.00420972
0.00273999
0.00395776
0.00532776
0.0040575
0.00150122
0.00604688
0.00845093
0.00241455
0.00234106
0.0053645
0.00571619
0.00756909
0.00475037
0.00124402
0.00297095
0.00493933
0.00840369
0.00745886
0.0021521
0.0024408
0.00140149
0.0018844
0.00789453
0.00683423
0.00707043
0.00931177
0.000624634
-0.000561646
0.00823047
0.00696021
0.00544849
0.00836694
0.00392102
0.000372681
0.00420972
0.00527527
0.00236206
0.00171118
0.00116003
0.00105505
0.00448792
0.00526477
0.00454565
0.00677649
0.0050863
0.00267175
0.00455615
0.00484485
0.00337512
0.00111279
0.00288696
0.00740637
0.00130176
-0.00110754
0.00814648
0.00605212
0.00202612
0.00605212
0.00226758
0.000661377
0.00391577
0.00273999
0.00850342
0.0127919
0.00735388
0.00931702
0.0139886
0.00967395
0.00613611
0.00897583
0.00854016
0.00186865
0.00363232
0.0108445
0.00738538
0.00406274
0.00556921
0.00299719
0.00363757
0.00529102
0.00223083
0.0021626
0.00502856
0.0077843
0.00717017
0.00447217
0.00696021
0.00680798
0.00230432
0.000761108
[truncated: 318,002+ more rows]
