# Supplementary material for: Multi-target and ultra-high-speed optical wireless communication using a thin-film lithium niobate optical phased array
Source: Nat Commun. 2025 Dec 15;17:969. doi: 10.1038/s41467-025-67696-3 (PMC12847847; doi:10.1038/s41467-025-67696-3)
Supplement: Supplementary file 6 — Source data [file 41467_2025_67696_MOESM6_ESM.zip › Data/OPA_Coherent_transmission/Angel31-1530nm-I.xlsx]

## Sheet: Sheet1
-0.00903027
-0.00633984
-0.0109102
-0.0120381
-0.00661816
-0.0112471
-0.0136934
-0.00819043
-0.0115498
-0.00845898
0.00490527
0.00451465
-0.000246094
-0.000700195
-0.00775586
-0.00965527
-0.0023457
-0.00364453
-0.00999219
-0.00650586
-0.00139844
-0.00772168
-0.0147969
-0.0108711
-0.00447461
-0.00454785
-0.0110225
-0.0139424
-0.00671094
-0.00468457
-0.00927441
-0.00586621
-0.00327344
-0.00463086
-0.00471875
-0.00995313
-0.00881055
-0.00270703
-0.0105879
-0.0129854
-0.00437695
-0.00892285
-0.0141963
-0.00822949
-0.00305371
-0.000573242
-0.0040498
-0.0100947
-0.00938672
-0.00724316
-0.00503613
-0.00486523
-0.00732129
-0.00440137
-0.00902051
-0.0187666
-0.0105586
-0.00503613
-0.0133076
-0.010666
-0.00665723
-0.00996289
-0.00840527
-0.012082
-0.0181318
-0.0124971
-0.00675977
-0.00608105
-0.00484082
-0.0053584
-0.00851758
-0.0116475
-0.0107539
-0.0113447
-0.0163691
-0.0111104
-0.00248242
-0.00667676
-0.0101484
-0.0104707
-0.015207
-0.014499
-0.0111592
-0.0086543
-0.00218945
-0.00433301
-0.0135029
-0.0105244
-0.00100293
0.000222656
-0.00418164
-0.00675977
-0.00975781
-0.0130098
-0.0089082
-0.00527539
-0.00849316
-0.00806836
-0.00776562
-0.0103828
-0.00997266
-0.0134883
-0.0128828
-0.00439648
-0.00686719
-0.00996777
-0.00533398
-0.00919629
-0.0130391
-0.0118428
-0.0123848
-0.00687695
-0.00299023
-0.0065498
-0.00894238
-0.0125605
-0.0108369
-0.00510938
-0.00914258
-0.00948437
-0.00458203
-0.0091084
-0.0107686
-0.00771191
-0.00925
-0.00445508
0.00336719
-0.00177441
-0.0109932
-0.00881055
-0.00558789
-0.0110908
-0.0068623
0.0049541
-0.000456055
-0.00993848
-0.0094209
-0.0109004
-0.00882031
-0.00358594
-0.0042793
-0.0012373
-0.00241895
-0.0128438
-0.00962598
-0.00207715
-0.010373
-0.0148896
-0.00744336
-0.0065791
-0.0116719
-0.0107783
-0.00659375
-0.00433301
-0.00291211
-0.00412793
-0.00678906
-0.00484082
-0.00354199
-0.00818066
-0.00915234
-0.00493848
-0.00611035
-0.00999219
-0.00840039
-0.007375
-0.010168
-0.00925
-0.00844922
-0.0124141
-0.0124092
-0.0100117
-0.00914258
-0.00546582
-0.00657422
-0.00973828
-0.00324414
-0.000905273
-0.00681348
-0.00899609
-0.0111787
-0.0100117
-0.0064375
-0.0104023
-0.00915723
-0.00554395
-0.0103584
-0.00780469
-0.00718945
-0.0152852
-0.00972852
-0.00643262
-0.0132344
-0.00639844
-0.00352734
-0.0121455
-0.0102363
-0.0087666
-0.0109395
-0.00585645
-0.00564648
-0.0103486
-0.0117842
-0.0117109
-0.00711621
-0.00397168
-0.00805371
-0.0115205
-0.0122822
-0.00992871
-0.00512402
-0.0040791
-0.00465039
-0.004875
-0.00732129
-0.00652051
-0.00106641
-0.00179395
-0.00929883
-0.00902539
-0.00293652
-0.00469434
-0.00725293
-0.00606641
-0.00755078
-0.00627148
-0.00746289
-0.0139814
-0.00872754
-0.00183301
-0.00678418
-0.00924512
-0.0116572
-0.0155537
-0.0104365
-0.0073457
-0.00915723
-0.00996777
-0.0132979
-0.0101729
-0.00438184
-0.00742871
-0.00815625
-0.00899609
-0.0125264
-0.00628613
-0.00406934
-0.0112373
-0.00904004
-0.00308301
-0.00555371
-0.0110713
-0.0089082
-0.000724609
-0.00468945
-0.0145283
-0.0125215
-0.00992871
-0.00941602
-0.00698438
-0.00887891
-0.00707227
-0.0060957
-0.0122773
-0.0105195
-0.00837598
-0.0101143
-0.00475293
-0.00635938
-0.0112471
-0.00743848
-0.0109834
-0.0149531
-0.00928906
-0.00731641
-0.00553418
-0.00293164
-0.00706738
-0.012375
-0.0149336
-0.0124385
-0.0116279
-0.016252
-0.00905957
-0.000246094
-0.0100215
-0.0178193
-0.0136201
-0.0106074
-0.00908887
-0.00803418
-0.0056123
-0.00294141
-0.00885937
-0.0154902
-0.0114229
-0.00493359
-0.00656445
-0.0107539
-0.00659863
-0.00406445
-0.0100703
-0.00581738
-0.000294922
-0.0134346
-0.018166
-0.00681348
-0.00642773
-0.0064375
-0.000875977
-0.00912793
-0.017248
-0.0158906
-0.0161787
-0.00804395
0.000115234
-0.00788281
-0.0123652
-0.0106807
-0.0129121
-0.00914746
-0.00635938
-0.0111641
-0.0131611
-0.010002
-0.00208203
-0.00237012
-0.0117207
-0.00755566
-0.00469922
-0.0111934
-0.00525586
-0.00485059
-0.00855176
0.00198047
-0.0053291
-0.0189424
-0.00819531
-0.00574414
-0.0120967
-0.00818066
-0.00881055
-0.00693066
-0.00305859
-0.00746289
-0.00601758
-0.00591016
-0.0116279
-0.0116963
-0.0150117
-0.0153828
-0.0080293
-0.00944043
-0.0123555
-0.010334
-0.00901074
-0.00670605
-0.0101924
-0.01446
-0.0108857
-0.00814648
-0.00523145
-0.00638379
-0.012585
-0.00697949
-0.0038252
-0.014001
-0.0152363
-0.0109687
-0.0107588
-0.00995313
-0.0139131
-0.0135225
-0.00437207
-0.00454785
-0.00933301
-0.00901562
-0.0107002
-0.00983105
-0.00514844
-0.00617383
-0.00923535
-0.0105049
-0.0122139
-0.00921094
-0.00372754
-0.00531934
-0.00821973
-0.00616406
-0.0057002
-0.00711133
-0.00736523
-0.00953809
-0.012209
-0.00963574
-0.00261914
-0.00169141
-0.00812695
-0.0090791
-0.00791211
-0.0108418
-0.00900098
-0.00824902
-0.0100703
-0.00368848
-0.00423535
-0.0141621
-0.0115693
-0.00606641
-0.0108955
-0.0128633
-0.00897656
-0.00748242
-0.00705762
-0.00623242
-0.0125898
-0.0203389
-0.0118525
-0.00114453
-0.00616406
-0.00839551
-0.00448438
-0.00964551
-0.0133027
-0.00833203
-0.00812695
-0.0130977
-0.00988965
-0.00242383
-0.00410352
-0.00479687
0.000505859
-0.00274121
-0.00576855
-0.00156934
-0.00347363
-0.00772168
-0.0102021
-0.00920117
-0.000553711
-0.00191602
-0.0101973
-0.00675977
-0.00808789
-0.0143037
-0.00940625
-0.00731641
-0.00983105
-0.00649609
-0.0029707
-0.00319531
-0.00776074
-0.00999707
-0.00759961
-0.0114424
-0.0123799
-0.00519238
-0.00607617
-0.00981641
-0.00888867
-0.00777051
-0.00255566
-0.00175977
-0.00968457
-0.0108613
-0.007375
-0.00782422
-0.00933789
-0.0104414
-0.00926465
-0.00960156
-0.0113154
-0.00556836
-0.00110059
-0.00475781
-0.00844434
-0.0126777
-0.0125361
-0.00608105
-0.00678906
-0.00809277
-0.00383496
-0.00680371
-0.00756543
0.000251953
-0.00292676
-0.0121895
-0.00943555
-0.00440625
-0.00728223
-0.0100703
-0.00832227
-0.00687695
-0.00822461
-0.00877637
-0.00687207
-0.00491895
-0.000719727
0.00442676
-0.000900391
-0.0115937
-0.0113984
-0.00840527
-0.010627
-0.010085
-0.0112324
-0.0113496
-0.00293164
-0.00331738
-0.00982129
-0.00502148
-0.00606152
-0.0149531
-0.0113057
-0.00497266
-0.00364453
-0.000871094
-0.00573926
-0.0158467
-0.0153389
-0.0080293
-0.00445508
-0.00417188
-0.00710645
-0.0137178
-0.0135469
-0.00398633
-0.00196973
-0.00658398
-0.00168164
0.0045293
0.00114063
-0.00629102
-0.0127021
-0.0119258
-0.00843457
-0.0130977
-0.0145381
-0.0083125
-0.00936719
-0.0155098
-0.0182832
-0.0148066
-0.00512891
-0.00335645
-0.0070625
-0.00278027
-0.0045332
-0.0104805
-0.00631543
-0.00812695
-0.0119111
-0.00416211
-0.00431348
-0.00980176
-0.00713574
-0.0082832
-0.0105586
-0.00825391
-0.00790723
-0.00673535
-0.00603223
-0.00741406
-0.00961133
-0.0138301
-0.0119795
-0.00979688
-0.0153193
-0.0153926
-0.013708
-0.0121846
-0.00289746
-0.00446973
-0.0108613
-0.00423047
-0.00814648
-0.0151094
-0.00244824
1.26953e-05
-0.0126533
-0.0114717
-0.0085127
-0.0163154
-0.0145918
-0.00566602
-0.00782422
-0.00886426
-0.00339551
-0.00808789
-0.0121455
-0.00673535
-0.00835156
-0.0112959
-0.00725781
-0.00433301
-0.00182324
-0.00188672
-0.00421582
-0.00553418
-0.0102363
-0.00994336
-0.0035957
-7.51953e-05
0.0017998
-0.00596875
-0.0102412
0.00239551
-0.00153027
-0.0128926
-0.00180371
0.000237305
-0.00796094
-0.00516309
-0.00896191
-0.0120674
-0.00669629
-0.00708203
-0.00672559
-0.00871777
-0.0121797
-0.00617383
-0.00582715
-0.00699414
-0.00229199
-0.00818555
-0.011584
-0.00919629
-0.0149824
-0.00981641
-0.000529297
-0.00710156
-0.00949902
-0.00783398
-0.0123799
-0.0103535
-0.00824902
-0.0103779
-0.00560254
-0.00469434
-0.0127363
-0.0132441
-0.00633496
-0.00618359
-0.0120967
-0.0123604
-0.00810254
-0.00936719
-0.0117305
-0.00802441
-0.00512402
-0.00618848
-0.00749219
-0.00930859
-0.00876172
-0.00653027
-0.00852246
-0.00916699
-0.00900586
-0.0148506
-0.0131221
-0.00410352
-0.00651563
-0.00878125
-0.00162793
-0.00309766
-0.0118965
-0.0118574
-0.00473828
-0.00593945
-0.0157393
-0.0121211
-0.0014375
-0.00847852
-0.0169502
-0.0128389
-0.00898145
-0.00445508
-0.00242383
-0.00663281
-0.00700391
-0.00921582
-0.0142402
-0.0139668
-0.0144014
-0.00896191
-0.000270508
-0.00907422
-0.0177168
-0.00994336
-0.00661328
-0.00824902
-0.00560254
-0.0072334
-0.012209
-0.0140254
-0.0113301
-0.00704785
-0.00773633
-0.00836133
-0.00716992
-0.0125117
-0.0140889
-0.00557812
-0.00545117
-0.0154316
-0.015373
-0.00432813
-0.00212109
-0.0108076
-0.0138496
-0.0111104
-0.00799512
-0.00534375
-0.0116621
-0.0139326
-0.00210156
-0.00400098
-0.014582
-0.0102998
-0.0123262
-0.0198262
-0.0124629
-0.00920605
-0.0145234
-0.0123115
-0.00791699
-0.00620313
-0.00671582
-0.00875195
-0.008
-0.00746777
-0.00849316
-0.00904492
-0.00909375
-0.0085127
-0.0118623
-0.0118428
-0.000358398
0.00358691
-0.00565625
-0.00863965
-0.00613965
-0.00953809
-0.0117207
-0.00624219
-0.00520703
-0.0088252
-0.00374219
-0.00222852
-0.00803906
-0.00596387
-0.0100264
-0.0148701
-0.00124219
0.000359375
-0.0114912
-0.00800488
-0.00722852
-0.0124971
-0.00928418
-0.00763379
-0.00456738
-0.00394238
-0.0130195
-0.0128779
-0.00709668
-0.00637402
-0.00363477
-0.00524609
-0.00725293
-0.00522168
-0.0115791
-0.0139326
-0.00599316
-0.00378613
-0.00175977
0.00103809
-0.0031416
-0.00491406
-0.00909375
-0.0197871
-0.016833
-0.00448438
-0.00509961
-0.0103096
-0.00616895
-0.00195508
-0.00442578
-0.00702344
-0.00849805
-0.0113057
-0.00785352
0.00111621
-0.00245313
-0.0122236
-0.00794141
-0.00572461
-0.0124238
-0.00861035
-0.00747266
-0.0131514
-0.00597363
-0.00468457
-0.0129219
-0.00749219
-0.00530957
-0.0109932
-0.00755566
-0.00863477
-0.0140596
-0.0102998
-0.00702344
-0.00912793
-0.0105684
-0.00446973
0.00291309
-0.00444531
-0.0129316
-0.00997754
-0.00815137
-0.00451367
-0.000680664
-0.00593457
-0.0101094
-0.0133662
-0.0151338
-0.00678418
-0.0045918
-0.0124092
-0.01175
-0.00671094
-0.0074043
-0.00899121
-0.00772656
-0.00858105
-0.0112275
-0.00486035
0.000256836
-0.0104365
-0.0163154
-0.0104561
-0.00993848
-0.00756055
-0.00286816
-0.00838086
-0.00810742
0.00321582
0.00155078
-0.010334
-0.0109395
-0.0053584
-0.00563184
-0.00708691
-0.00485547
-0.00191602
-0.00382031
-0.00994336
-0.0104658
-0.00470898
-0.00158887
-0.00238477
-0.00451855
-0.00649609
-0.009875
-0.0147285
-0.0150654
-0.014416
-0.0125264
-0.00319043
-0.00447461
-0.0163154
-0.0136885
-0.00931836
-0.0108223
-0.00279492
-0.00150586
-0.0103828
-0.00964062
-0.00611035
-0.00513379
-0.00498242
-0.00843457
-0.00712109
-0.00386914
-0.0064668
-0.0107881
-0.0158711
-0.0125996
-0.00373242
-0.00945508
-0.0167402
-0.0117988
-0.00947461
-0.00878125
-0.00766797
-0.0131221
-0.0155732
-0.0110566
-0.00540234
-0.0015791
-0.00494336
-0.00978223
-0.00963086
-0.0114277
-0.0132148
-0.00862988
-0.00311719
-0.00500684
-0.0127412
-0.0129072
-0.00634961
-0.00878125
-0.0150215
-0.0142305
-0.0105098
-0.00623242
-0.00547559
-0.00868848
-0.00744336
-0.00585156
-0.00843457
-0.00997266
-0.0122627
-0.0143965
-0.0136201
-0.0143037
-0.0119941
-0.00272168
0.00269336
-0.0020332
-0.00801953
-0.00651074
-0.00380566
-0.0074873
-0.0107344
-0.00989941
-0.00917187
-0.00841016
-0.00731641
-0.00627637
-0.00773633
-0.0126826
-0.0129609
-0.0108369
-0.0133418
-0.00981641
-0.00279004
-0.00768262
-0.0142793
-0.0143623
-0.0170527
-0.0158857
-0.00869336
-0.00979199
-0.0127217
-0.00729199
-0.00567578
-0.0102852
-0.0110664
-0.0078877
-0.00449902
-0.00469434
-0.00752637
-0.00933789
-0.0124824
-0.012292
-0.00958691
-0.0139814
-0.0121357
-0.00153027
-0.003625
-0.0112568
-0.011833
-0.00924023
-0.00391797
-0.00710156
-0.0137813
-0.00526562
-0.000915039
-0.00755078
-0.00483594
-0.00359082
-0.0100996
-0.00950879
-0.00408398
-0.00142773
-0.00570508
-0.0132246
-0.013083
-0.00962109
-0.00828809
-0.00770215
-0.00962109
-0.0106416
-0.0123945
-0.0143623
-0.0077998
-0.00421094
-0.0100361
-0.0102705
-0.00758984
-0.00911816
-0.00990918
-0.0129316
-0.0188545
-0.019167
-0.0111396
-0.00327832
-0.00426465
-0.0100752
-0.0144209
-0.0120576
-0.00312207
-0.00478711
-0.0131514
-0.00786328
-0.00352246
-0.00719922
-0.00439648
-0.00585645
-0.0108223
-0.00712109
-0.00996289
-0.0164814
-0.0125703
-0.0113301
-0.0130586
-0.00834668
-0.00683789
-0.00949902
-0.0077168
-0.00586133
-0.00926953
-0.0111445
-0.00797559
-0.00878125
-0.0117207
-0.00804883
-0.00799023
-0.0139717
-0.0125752
-0.0102266
-0.0129854
-0.0077998
0.000408203
-0.00385937
-0.0121064
-0.013083
-0.0103096
-0.00502148
-0.000700195
-0.0035957
-0.00650098
-0.0053877
-0.00656934
-0.00960156
-0.0140156
-0.0155977
-0.00921582
-0.00957715
-0.0171406
-0.0126143
-0.00688672
-0.0111152
-0.00957715
-0.00523145
-0.0087373
-0.0121553
-0.0134834
-0.0140742
-0.0116377
-0.0120576
-0.0138154
-0.00887402
-0.0042207
-0.00556836
-0.00840527
-0.0131221
-0.0152607
-0.0102559
-0.00898633
-0.010417
-0.0030293
0.00119434
-0.00728223
-0.0109736
-0.0026582
-0.000446289
-0.0096748
-0.0136934
-0.0130684
-0.0157979
-0.0106221
-0.0059834
-0.013835
-0.0106465
-0.00065625
-0.00801953
-0.0136494
-0.0105195
-0.014792
-0.0148701
-0.0063252
-0.00338086
-0.00730664
-0.0136152
-0.0159053
-0.0117842
-0.00774609
-0.00616895
-0.00746289
-0.00777051
-0.00526074
-0.0103389
-0.0157588
-0.00898633
-0.0075752
-0.01279
-0.00543164
-0.00316113
-0.0157197
-0.0137324
-0.00330273
-0.00885449
-0.0118623
-0.00551953
-0.00835156
-0.0121602
-0.0102119
-0.0123164
-0.0139277
-0.0130781
-0.0151533
-0.0144258
-0.00854687
-0.00489453
-0.0057832
-0.00735059
-0.0107979
-0.0152803
-0.01196
-0.00852734
-0.013293
-0.0122578
-0.00809277
-0.00932812
-0.00747266
-0.00964551
-0.0136396
-0.00786328
-0.00809277
-0.0105342
-0.00566113
-0.0110225
-0.0135518
-0.00444531
-0.00725293
-0.0123701
-0.0106562
-0.0135273
-0.0120234
-0.00782422
-0.00917676
-0.0108076
-0.0136836
-0.00823438
0.00270801
-0.00425977
-0.0141816
-0.0106416
-0.0107246
-0.0116572
-0.00408887
-0.000583008
-0.00675977
-0.0129805
-0.0112812
-0.00722363
-0.00645703
-0.00649121
-0.0111885
-0.0159785
-0.0110713
-0.00576367
-0.00403027
-0.0023457
-0.00669629
-0.0125068
-0.0112812
-0.00608594
-0.00341016
-0.00724316
-0.00796582
-0.00238965
-0.00775098
-0.0186348
-0.0141084
-0.00257031
-0.00146191
-0.00711621
-0.00848828
-0.00960645
-0.0159639
-0.0143428
-0.00461133
-0.00600293
-0.0141523
-0.0148213
-0.0119111
-0.00985547
-0.0101289
-0.0138154
-0.0127705
-0.00485547
-0.00389355
-0.0116133
-0.0114229
-0.00458203
-0.00462598
-0.00601758
-0.00494336
-0.00763379
-0.0089082
-0.00661816
-0.0067793
-0.00783887
-0.00714551
-0.00581738
-0.00649609
-0.00782422
-0.00603223
-0.00980664
-0.018166
-0.0122627
-0.00150098
-0.00544629
-0.00975293
-0.00510938
-0.00483594
-0.00745313
-0.00430859
-0.0041084
-0.0118428
-0.0128389
-0.0059248
-0.0092207
-0.0149678
-0.00682324
-0.000158203
-0.00346875
-0.00588574
-0.00676465
-0.00555371
-0.00670605
-0.0130244
-0.0068916
0.00132129
-0.00951367
-0.0142939
-0.00854199
-0.0152217
-0.0172383
-0.00861035
-0.0094502
-0.0112568
-0.00685742
-0.00607617
-0.00759473
-0.00669629
-0.00550977
-0.00886914
-0.0110762
-0.00724316
-0.0096748
-0.0136299
-0.00837598
-0.00838574
-0.0131367
-0.0101289
-0.00350293
0.000603516
-0.00476758
-0.0118184
-0.00917187
-0.0101338
-0.0111738
-0.00492871
-0.0066377
-0.00619336
0.000164063
-0.00512402
-0.00755566
-0.00320508
-0.00723828
-0.00945508
-0.00819531
-0.00902539
-0.006125
-0.00456738
-0.0056123
-0.00737988
-0.0145283
-0.0182539
-0.0131514
-0.00921094
-0.00969434
-0.00961621
-0.00827344
-0.00963086
-0.009875
-0.00706738
-0.0102852
-0.0124922
-0.00512402
-0.00381543
-0.0111592
-0.0111982
-0.00492871
-0.00423535
-0.00634473
-0.00296094
-0.00388379
-0.010168
-0.0062959
-0.00506055
-0.0140107
-0.0113838
-0.00430859
-0.00628613
-0.00607617
-0.00447461
-0.00536328
-0.00836621
-0.0132686
-0.00883008
-0.00216504
-0.00808301
-0.0140889
-0.0134736
-0.0124531
-0.00897656
-0.00464062
-0.0046748
-0.00861035
-0.00905957
-0.00241895
-0.000114258
-0.00584668
-0.00711621
-0.00204785
-0.00194531
-0.00883496
-0.0131758
-0.0145527
-0.0135713
-0.00467969
-0.00265332
-0.0109004
-0.00575391
0.000134766
-0.0119063
-0.0186299
-0.0102266
0.00090625
0.00469043
-0.00421582
-0.0108223
-0.00709668
-0.0059834
-0.00841992
-0.00829785
-0.0057832
-0.00756543
-0.0129658
-0.00711133
-0.000788086
-0.00883008
-0.0118428
-0.00827832
-0.00972363
-0.00803418
-0.00661816
-0.00903516
-0.00852246
-0.00772656
-0.00687695
-0.00564648
-0.00673535
-0.0102168
-0.0126777
-0.00883008
-0.0112617
-0.0173359
-0.00462598
-0.000597656
-0.0161836
-0.0111543
-0.00339062
-0.0146504
-0.013752
-0.00512891
-0.00680859
-0.0127461
-0.017248
-0.0108174
-0.00508496
-0.0110615
-0.0125508
-0.0132148
-0.0157051
-0.0129121
-0.0149092
-0.0132295
-0.00544629
-0.00770703
-0.00883008
-0.00803906
-0.012292
-0.00655469
-0.00131543
-0.00721387
-0.00819043
-0.00915723
-0.0171113
-0.0195479
-0.0126045
-0.00471387
-0.00592969
-0.011877
-0.0123115
-0.0133955
-0.0148311
-0.00666211
0.00238086
0.000979492
-0.00446973
-0.00757031
-0.00922559
-0.00810254
-0.00785352
-0.0116963
-0.00995313
-0.00663281
-0.0114473
-0.00946484
-0.003625
-0.0122432
-0.0169111
-0.00650586
-0.00252637
-0.00673047
-0.00611523
-0.00435254
-0.00682324
-0.00753125
-0.00591016
-0.00627637
-0.00173047
0.00116016
-0.0101484
-0.0145771
-0.0069502
-0.0105586
-0.0142305
-0.00716992
-0.00514355
-0.00639355
-0.0069209
-0.00842969
-0.00602246
-0.00699414
-0.0125166
-0.0119648
-0.0113301
-0.0150215
-0.0137813
-0.00836133
-0.00849316
-0.0119258
-0.00791699
-0.00155469
-0.000705078
0.00106738
-0.00275098
-0.0158955
-0.0155781
-0.00320508
-0.00191602
-0.0044502
-0.00273633
-0.00704297
-0.00914258
-0.000944336
-0.000202148
-0.0115596
-0.0149092
-0.0081123
-0.00946973
-0.0166279
-0.0136201
-0.00804883
-0.00965039
-0.0100166
-0.0112812
-0.0144355
-0.00886914
-0.00554883
-0.0103584
-0.00969434
-0.0127363
-0.0207051
-0.0146064
-0.00746777
-0.0127119
-0.0133174
-0.00743848
-0.0108662
-0.0182051
-0.0108076
-0.00245313
-0.0111006
-0.0094502
0.00185352
-0.00816113
-0.0139375
-0.00671094
-0.0141133
-0.0151191
-0.00870312
-0.0162764
-0.010959
0.00116016
-0.00837598
-0.0170625
-0.0147432
-0.0121064
-0.00926465
-0.0111982
-0.0117402
-0.00771191
-0.00742383
-0.00511426
-0.00343945
-0.00719434
-0.00747754
-0.00627637
-0.00433301
-0.00333691
-0.0104512
-0.0123115
-0.00887402
-0.0147773
-0.015124
-0.0075459
-0.0114131
-0.016374
-0.00930859
-0.0035127
-0.00801465
-0.0113447
-0.00385449
-2.63672e-05
-0.0082832
-0.0118916
-0.0114521
-0.016877
-0.0167158
-0.0104121
-0.00696973
-0.00479199
-0.00918652
-0.0138936
-0.00644727
-0.00365918
-0.00841016
-0.00421094
-0.00283887
-0.00861035
-0.00980176
-0.0130049
-0.0154561
-0.010334
-0.00845898
-0.0101582
-0.00872266
-0.0047334
-0.00313672
-0.00749219
-0.00918164
-0.0100947
-0.0145186
-0.00909375
-0.0061543
-0.0130977
-0.00633496
-0.00129102
-0.00971875
-0.00790723
-0.00734082
-0.0129268
-0.00832227
-0.00764844
-0.00989941
-0.00585645
-0.00918164
-0.0141084
-0.0116523
-0.00656445
-0.00375684
-0.0109004
-0.0139961
-0.00544629
-0.00659863
-0.0121895
-0.0110176
-0.0119355
-0.00942578
-0.00494336
-0.00576855
-0.00357129
-0.00368359
-0.00994824
-0.0100264
-0.00708691
-0.00998242
-0.0138936
-0.0115986
-0.00656934
-0.00831738
-0.0113447
-0.0082002
-0.00737988
-0.00893262
-0.00779004
-0.00864453
-0.0075166
-0.00411328
-0.00904004
-0.0127119
-0.00781445
-0.00939648
-0.0117695
-0.00549023
-0.0079707
-0.0148164
-0.0097041
-0.00675977
-0.00983594
-0.0075752
-0.00652051
-0.00894238
-0.00699902
-0.00333203
-0.00625684
-0.0133076
-0.0125361
-0.00804883
-0.0085957
-0.00717969
-0.00647656
-0.00792188
-0.00499707
-0.00801953
-0.0120137
-0.00639355
-0.00644238
-0.00844922
-0.00540234
-0.00811719
-0.00808789
-0.00620801
-0.00796094
-0.00211133
-0.00369336
-0.0124238
-0.00575391
-0.00489941
-0.0130781
-0.00731641
-0.00709668
-0.0152168
-0.00987988
-0.00356152
-0.00682324
-0.0115645
-0.0119014
-0.0079707
-0.00956738
-0.0125898
-0.00779492
-0.00527051
-0.00725293
-0.0090498
-0.00963574
-0.00738965
-0.0131221
-0.0193525
-0.00828809
-0.00164746
-0.00482617
0.00158008
-0.000924805
-0.0134443
-0.00848828
-0.00278516
-0.0135322
-0.0170137
-0.00601758
-0.00338086
-0.013957
-0.0155781
-0.00685742
-0.00614453
-0.00681836
-0.00376172
-0.00668652
-0.00789746
-0.00702344
-0.0113447
-0.0100898
-0.00593457
-0.00750195
-0.00589551
-0.00365918
-0.00709668
-0.00856641
-0.00797559
-0.0126338
-0.0189082
-0.0147578
-0.00400098
-0.00379102
-0.00843457
-0.00522168
-0.00287305
-0.00429883
-0.0043916
-0.0059541
-0.00700879
-0.00824414
-0.0139814
-0.0144697
-0.00674512
-0.00658887
-0.0139766
-0.010373
-0.00121289
-0.00572949
-0.010207
-0.00240918
-0.00444531
-0.0121748
-0.00408398
-0.000519531
-0.00971387
-0.00964551
-0.00728711
-0.00824902
-0.00371777
-0.00747754
-0.0151045
-0.00975293
-0.00538281
-0.0034834
-0.000958984
-0.0108809
-0.0161055
-0.0076875
-0.00424512
-0.00139355
-0.00433301
-0.0154902
-0.0102949
-0.00580762
-0.0144014
-0.0113594
-0.0118184
-0.0168721
-0.00704297
-0.00813672
-0.0127461
-0.00383984
-0.0114668
-0.0170381
-0.00200879
-0.00199902
-0.00923047
-0.00806348
-0.0113691
-0.0115596
-0.0122676
-0.016916
-0.0137178
-0.0119697
-0.0101338
-0.00616895
-0.0132832
-0.0156904
-0.00813672
-0.00802441
-0.00998242
-0.00910352
-0.0053877
-0.00255566
-0.0093916
-0.0098457
-0.00443066
-0.0111787
-0.0127168
-0.00760449
-0.0104414
-0.0089668
-0.00884473
-0.015251
-0.0109736
-0.00421582
-0.00389844
-0.00230176
-0.00279492
-0.00595898
-0.0103096
-0.0142842
-0.00857617
-0.00096875
-0.00392285
-0.00975781
-0.0138789
-0.0146895
-0.00571973
-0.00116895
-0.0140205
-0.0205781
-0.0112227
-0.00900098
-0.00996289
-0.00620801
-0.0132002
-0.0158076
-0.00224805
-0.000714844
-0.00919629
-0.00754102
-0.00565625
-0.00780957
-0.00949902
-0.0115937
-0.0102754
-0.0103389
-0.0143525
-0.0134053
-0.0110322
-0.0113691
-0.0111006
-0.0130781
-0.0118965
-0.00533887
-0.00830762
-0.0149482
-0.0103047
-0.00857129
-0.0146846
-0.0138447
-0.0115693
-0.0136738
-0.0125605
-0.0113838
-0.0107197
-0.00725293
-0.00869824
-0.0130586
-0.0111836
-0.00736035
-0.00723828
-0.00977246
-0.0110176
-0.0067793
-0.00307813
-0.00804395
-0.0111934
-0.00417676
-0.00348828
-0.0109443
-0.00647656
-0.00113477
-0.00964551
-0.0120186
-0.00773633
-0.0120137
-0.0120771
-0.00626172
-0.00966992
-0.0131758
-0.00784375
-0.0070918
-0.0124092
-0.00873242
-0.00244824
-0.00861523
-0.0148896
-0.012624
-0.0105879
-0.0072334
-0.00643262
-0.0107393
-0.00811719
-0.00658887
-0.0115596
-0.00913281
-0.00676465
-0.00969922
-0.00892285
-0.0089375
-0.00918164
-0.0104854
-0.0152998
-0.00998242
-0.00414746
-0.00883496
-0.00725293
-0.00949902
-0.018918
-0.0106318
-0.0027168
-0.0109687
-0.0119648
-0.00744824
-0.00922559
-0.0132393
-0.0137568
-0.00470898
-0.00170117
-0.0124092
-0.012165
-0.00429395
-0.00630566
-0.00831738
-0.00669629
-0.00774609
-0.0127803
-0.0155781
-0.00783887
-0.00279492
-0.00587598
-0.00204785
-0.000714844
-0.0109053
-0.0165107
-0.0104463
-0.00153027
-0.0015791
-0.00611523
-0.00761914
-0.0160713
-0.0205
-0.0109736
-0.0074043
-0.00534863
-0.00185254
-0.0109932
-0.0144209
-0.00975781
-0.0130098
-0.0113105
-0.00750684
-0.010749
-0.01154
-0.0119697
-0.0110518
-0.00878613
-0.00884473
-0.00554395
-0.0100459
-0.0146406
-0.000529297
0.000701172
-0.0134102
-0.00997266
-0.00598828
-0.00966016
-0.00845898
-0.0117012
-0.0129707
-0.00945996
-0.0101387
-0.0080293
-0.0073457
-0.00666211
-0.00161328
-0.0072334
-0.0106123
-0.00420605
-0.00948437
-0.0138545
-0.0100605
-0.011623
-0.00921094
-0.0104512
-0.0188105
-0.0124531
-0.0066084
[truncated: 318,002+ more rows]
