# Supplementary material for: Multi-target and ultra-high-speed optical wireless communication using a thin-film lithium niobate optical phased array
Source: Nat Commun. 2025 Dec 15;17:969. doi: 10.1038/s41467-025-67696-3 (PMC12847847; doi:10.1038/s41467-025-67696-3)
Supplement: Supplementary file 6 — Source data [file 41467_2025_67696_MOESM6_ESM.zip › Data/OPA_Coherent_transmission/Angel31-1530nm-Q.xlsx]

## Sheet: Sheet1
0.00686169
0.00785266
0.00482471
0.000295288
0.00558044
0.00589575
-0.000395386
0.00504993
0.0101249
0.00447937
0.00365356
0.00830811
0.00964941
0.0100999
0.0125072
0.0127875
0.006146
3.50342e-05
0.0023623
0.00598584
0.0044043
4.00391e-05
0.00171667
0.00915894
0.00633118
-0.000345337
0.00279272
0.00221216
0.00204199
0.0101499
0.00639624
-0.000265259
0.00750732
0.0100298
0.00220715
-0.000930908
0.00314307
0.0077876
0.00403894
-0.000720703
0.00384375
0.0069718
0.00479468
0.00482971
0.00787268
0.00841321
0.000475464
-0.00394885
0.00241235
0.00261755
1.00098e-05
0.00433423
0.00277271
-0.00245239
-0.00261755
-0.00132629
0.00235229
0.00331323
-0.00127124
-0.00251245
-0.00130627
0.000305298
0.0039939
0.00700183
0.0110558
0.0132529
0.00771753
0.00210706
0.00244739
0.00449438
0.00511499
0.00423413
0.00291284
0.00295288
0.00652136
0.0101599
0.00834814
0.00637622
0.00579065
0.000735718
0.00087085
0.00893872
0.00590076
-0.0028678
0.00327319
0.00941418
0.0024574
0.00253748
0.00978455
0.00722205
0.00373364
0.00562048
0.00486475
0.00385876
0.00425415
0.00363354
0.00144641
-0.0025625
3.50342e-05
0.00801782
0.00766248
0.00320813
0.00253247
0.00353345
0.00518005
0.00308301
0.000755737
0.00267761
-0.000245239
-0.00387378
-0.00305298
-0.00355847
0.0041991
0.0129526
0.00486475
0.00135632
0.00822803
0.00366858
0.000895874
0.00761743
0.00617102
0.00391382
0.00614099
0.00220715
0.000795776
0.00480969
0.00154651
-0.0025625
0.00249243
0.0066615
0.00316809
0.000290283
0.000905884
0.000640625
0.00271765
0.00619604
0.00305298
1.50146e-05
0.00473962
0.00935913
0.0101499
0.00805286
0.00236731
-0.000740723
0.00274768
0.00687671
0.0043042
-0.00211206
-0.00142139
0.00288782
0.00186182
0.00345337
0.00801782
0.00467456
-0.000575562
0.00162158
0.00417407
-0.000360352
-0.00303796
0.00121118
-0.00064563
-0.00504492
-0.000725708
-0.000480469
-0.00105603
0.00802783
0.00990967
0.00819299
0.0131478
0.00944421
0.00360352
0.00458447
0.00186182
0.00297791
0.00725708
0.00262256
0.000200195
0.00575061
0.0110558
0.01028
0.00101099
-0.00545532
-0.00322815
-0.00144141
-0.0022522
-0.00454944
-0.0044093
-0.00220715
-0.00647632
-0.00519006
0.00663147
0.00841821
0.00602087
0.0104802
0.00876855
0.00540527
0.00671655
0.00375366
0.00244739
0.00460449
0.00425415
0.00902881
0.0139186
0.00976953
0.00651135
0.00315808
-0.00170166
0.00304797
0.00577563
0.000465454
0.00321313
0.00534021
0.00153149
0.00454443
0.00420911
0.0016366
0.00917896
0.0119817
0.00794275
0.00370361
-0.00359851
-0.000145142
0.00854333
0.00640625
0.00782764
0.0100598
0.00456445
0.00497485
0.00709192
0.00816296
0.00946423
-0.000150146
-0.00484473
0.0018468
-0.00116614
-0.00216211
0.00550537
0.00360852
0.00220215
0.00690173
0.00374866
0.000960937
0.00534021
0.00673657
0.00728711
0.0108306
0.00878357
0.00303296
0.00230225
0.00269763
0.00324316
0.00475464
0.00122119
0.000530518
0.00486475
0.000550537
-0.00384375
-0.000495483
-0.000905884
-0.00150647
0.000605591
-0.000290283
0.00087085
0.00192688
-0.000110107
0.0021521
0.00634119
0.00721704
0.00623108
0.00641626
0.0086134
0.00823804
0.00941418
0.0146493
0.0114011
0.00494983
0.00609595
0.00356848
-0.00117615
0.00208704
0.00535522
0.00529517
0.00640125
0.00636121
0.00367859
0.000745728
0.000385376
0.00240234
0.00451941
0.00449438
0.000570557
-0.000210205
0.0057406
0.00821301
0.00727209
0.00644128
0.00160657
0.00263757
0.00959937
0.00484973
-0.00086084
0.00577063
0.00582568
-0.00333826
-0.00270264
0.00347339
0.00331824
0.00170166
0.000415405
-0.00226221
0.000560547
0.0072821
0.00743726
0.00124121
-0.00213708
0.00453442
0.0125372
0.00980957
0.00759241
0.00886365
0.00351343
0.00498987
0.0118716
0.00781262
0.00750232
0.0121318
0.00944922
0.00939917
0.00539026
-0.00279272
0.00411401
0.00954431
0.00357849
0.00465955
0.00671155
0.00357349
0.00193188
-0.000495483
0.000120117
0.00373364
0.00212207
-0.0022572
-0.00293787
0.00136133
0.00159656
-0.0017417
0.00597583
0.0111409
0.00274268
0.00388879
0.0106954
0.00544031
0.00156653
0.00359351
0.00268262
0.00270764
0.0067616
0.0105002
0.0073772
2.00195e-05
-0.00063562
0.0031781
0.00479468
0.00413403
-0.000515503
-0.00223718
0.00436926
0.00689172
0.00425916
0.00701685
0.00775757
0.00288281
0.00434424
0.0101899
0.0118215
0.00969446
0.0050249
0.00324316
0.00509497
0.00344836
0.00283777
0.00484473
0.00298291
0.00265759
0.00521008
0.00527014
0.00260754
-0.00298792
-0.0034834
0.000610596
-0.00208203
-0.00064563
0.00621106
0.00277771
-0.000685669
2.00195e-05
-0.0023623
0.00232227
0.00843823
0.00615601
0.00556042
0.00600085
0.00502991
0.0060509
0.00522009
0.00485974
0.00519507
0.00344336
0.00466455
0.00470959
0.00239734
0.00455444
0.00338831
-0.000580566
0.00305298
0.00499487
0.00199194
0.00356348
0.00228223
-0.00226721
0.00459448
0.0123771
0.00787268
0.00483472
0.00549036
0.00456445
0.00882861
0.00745227
-0.00260254
-0.00182178
0.0026626
0.0028678
0.00847327
0.00844824
0.0043042
0.0116013
0.0138986
0.00275269
-0.00449438
-0.00222717
0.00431921
0.0059458
0.00173169
0.00166663
0.00334326
0.00526514
0.0101099
0.00865344
0.00427917
0.00570056
0.00611597
0.00740723
0.00925403
0.00201196
-0.000970947
0.00794775
0.0080979
-0.000130127
0.00201196
0.00869849
0.00711194
0.00208704
0.002047
0.00527014
0.00428918
-3.00293e-05
-0.00146643
-0.00164661
-0.000385376
0.0047146
0.00665149
0.00496985
0.00693176
0.00924402
0.00792273
0.00520508
0.00391382
0.00738721
0.010225
0.00551038
0.000135132
-0.000810791
-4.50439e-05
0.00361853
0.0084082
0.0079928
0.00496985
0.00615601
0.00751733
0.00493982
0.00578064
0.00693176
0.000155151
-5.50537e-05
0.00938916
0.00719202
0.000585571
0.00611597
0.00936414
0.00781262
0.0116113
0.0101149
0.00532019
0.00710193
0.00247241
-0.00436426
0.00295288
0.00961438
0.00521008
0.00211707
0.00288782
0.00254248
-0.000320313
-0.0029729
-0.000315308
0.00476465
0.00566052
-0.00062561
-0.0080929
-0.00388879
0.00552539
0.00555542
0.00349341
0.00723706
0.0108706
0.00733716
-0.00042041
0.000660645
0.00595081
0.00394885
0.00507495
0.00919897
0.00644629
0.00469458
0.0066615
0.00790271
0.00629614
0.00192688
0.00343835
0.00330322
-0.00801282
-0.011276
-0.00268762
0.00322815
0.00621606
0.00431921
0.00160156
0.0044093
0.00187183
-0.00204199
0.00487976
0.0103301
0.00551038
0.00212708
0.00580066
0.00619604
0.00211707
0.00443433
0.00607593
-0.000395386
-0.00272766
0.000425415
0.00308301
0.00590576
0.00650134
0.00738721
0.00791772
0.00295789
-5.00488e-05
0.000825806
0.00212708
0.00616602
0.00550537
0.00165161
0.00740222
0.013328
0.00988464
0.0055354
0.00125122
-0.00151147
0.00533521
0.0100648
-0.000310303
-0.00670654
0.00243738
0.00776758
0.00734216
0.0100448
0.00550537
-0.00111609
0.00302295
0.00831311
0.0108206
0.00965942
-0.000495483
-0.00538025
0.00191187
0.00757239
0.00894873
0.00763245
0.00336328
0.00330823
0.00639124
0.00548035
0.0039989
0.00677661
0.00893372
0.00620105
0.00408899
0.00380872
0.00128625
0.00259253
0.00849329
0.00916895
0.00575562
0.00324817
0.00207703
0.00298792
0.00335828
0.00299792
0.00202197
-0.00107104
0.00121118
0.00839319
0.0123671
0.0166312
0.0155101
0.00459949
0.000270264
0.0024574
0.00257751
0.00478467
0.00222217
-0.000585571
0.0096394
0.0138785
0.00586072
0.00425415
0.00366357
0.00159656
0.00532019
0.0052301
0.00354846
0.0032832
-0.00459949
-0.00577563
0.00379871
0.00349841
-0.000450439
0.00183179
0.00383875
0.00936914
0.0129326
0.00616101
0.000490479
-0.000510498
0.000310303
0.00244739
0.000330322
0.00173669
0.00794275
0.00274768
-0.00343835
0.00404895
0.0109757
0.00936914
0.00249243
-0.00525513
-0.00494983
-0.00280273
-0.00690173
-0.00546533
0.00273267
0.00249744
-0.00429419
-0.00190686
0.00795276
0.0101249
0.00665149
0.00798779
0.00810291
0.00242236
0.000715698
0.00544531
0.0067666
0.00281775
0.00151648
0.000980957
-0.00151648
0.00299292
0.00911389
0.00688171
0.00679663
0.00679663
-0.000795776
-3.50342e-05
0.00596582
0.00063562
-0.00104102
0.00667651
0.00655139
0.00392383
0.0078877
0.00860339
0.00484973
0.00214709
0.000285278
0.00424414
0.0119366
0.0106404
0.00455444
0.00285779
0.00220215
0.00521509
0.00815295
0.00119617
-0.00271265
0.00116113
0.00188684
0.00477966
0.00482471
-0.00277771
-0.000360352
0.00416406
-0.000435425
0.000525513
0.00155151
-0.000470459
0.00435925
0.00367859
0.000685669
0.00604089
0.0065614
0.00689673
0.00970447
0.00338831
0.00301794
0.00872351
0.00339832
0.0014314
0.00764746
0.00826306
0.0044043
-0.00149646
-0.0024624
0.0038938
0.00423413
0.00311304
0.00691675
0.00631616
0.00478967
0.00199695
-0.00653137
-0.00670154
0.00262756
0.00687671
0.00330322
-0.000285278
0.0058457
0.0103301
0.000350342
-0.00248242
0.00618103
0.00541028
0.00228223
0.00509497
0.00730713
0.0052251
-0.00492981
-0.00571558
0.00939917
0.0104302
0.00204199
0.00334827
0.00121118
0.0022522
0.0114662
0.0106504
0.00796777
0.00958936
0.00743726
0.00967444
0.0145592
0.0150597
0.0139636
0.0100999
0.00954932
0.0109207
0.00413904
-0.0004104
0.000560547
-0.000985962
0.00145642
0.00654639
0.00613599
0.00264758
0.00144141
0.00713696
0.0100248
0.00104602
-0.00138135
0.00907385
0.0117865
0.00493481
0.00466455
0.010225
0.00862842
0.00254749
0.00227722
0.00322314
0.00450439
0.0103851
0.00769751
-0.0035885
-0.00120618
0.00979456
0.00975952
0.00800281
0.0123771
0.0095293
0.00324316
0.00447937
0.00305298
-0.000690674
0.00230725
0.00167163
-0.00199695
0.00324316
0.00994971
0.0113361
0.0106304
0.0103851
0.0110558
0.00747229
0.00454443
0.008203
0.00763245
0.007172
0.014384
0.0150797
0.00991968
0.00723206
0.0053252
0.00905884
0.0110958
0.00472961
0.00372363
0.00593079
0.00435425
0.00462451
0.00263257
0.00207202
0.0089137
0.00839319
0.00190686
0.00537024
0.00864844
0.00216711
0.00312305
0.0144691
0.0149396
0.00702185
0.00522009
0.0019519
-0.000375366
0.0037937
0.000525513
-0.00247241
0.00525513
0.00586072
-0.000395386
-0.000550537
0.00243738
0.00668652
0.00785266
0.00231726
-0.00291785
-0.00205701
0.00476965
0.0067666
0.00284778
0.008203
0.0137484
0.00836316
0.00428418
0.00231226
0.0028678
0.00742725
0.006146
0.00613599
0.00648132
-0.000470459
0.00474463
0.0116814
-0.00137134
-0.00668652
0.00250745
0.00490479
0.00353345
-0.00230225
-0.00787268
-0.00042041
0.00550537
0.00316809
0.00311304
0.00360352
0.00365356
0.00217212
-0.00111609
0.00111108
0.00467456
0.00494983
0.00639624
0.0065614
0.00350842
-0.000670654
-0.00301294
-0.00122119
-0.0011311
-0.00222717
0.000575562
0.00277271
0.00576062
0.0076925
0.00108105
-0.0024624
-0.000180176
-0.00438928
-0.00380371
0.00630615
0.0060509
-0.000575562
0.00233728
0.0063562
0.00646631
0.00791272
0.00501489
0.000545532
0.00338831
0.00495483
0.00319812
0.00557043
0.00596582
0.00294287
0.00414905
0.00858838
0.00858337
-0.000285278
-0.00629614
-0.00200195
-0.000835815
-0.00202197
0.000445435
-0.000255249
0.00335828
0.00946423
0.00347839
-0.00197693
0.00175171
0.00394885
0.00505493
0.00805786
0.00927405
0.00409399
-0.00251746
-9.00879e-05
0.00261755
0.000810791
0.00474463
0.00650134
-0.000325317
-0.00586572
-0.00444434
0.00450439
0.0116163
0.0117665
0.00991467
0.00260254
-0.00283777
0.000160156
-5.00488e-06
0.000710693
0.00572058
0.00671155
0.00556042
0.000785767
0.000775757
0.0107955
0.0101249
0.00540027
0.00836316
0.00218713
-0.00259253
0.00357349
0.00355847
0.00183179
0.00426416
0.0041991
0.00106604
-0.00142639
0.00746729
0.0159656
0.00540527
-0.00260754
0.000695679
-0.000345337
0.000540527
0.00379871
0.00332324
0.00421912
0.00294287
0.00169165
0.0055354
0.00583069
0.00485474
0.00947925
0.0105703
0.000995972
-0.00909387
-0.00617102
0.0035885
0.00583569
0.00165161
-0.00151147
0.000335327
0.00294287
-0.000380371
-0.000660645
0.00583069
0.00673657
0.00460449
0.00610095
0.00368359
-0.000345337
0.00235229
0.00426917
0.000390381
-0.000565552
0.00190186
0.00401892
0.00833813
0.00667151
-0.00247241
-0.00116113
0.00503491
-0.000310303
-0.00227722
0.00807288
0.0122169
0.0046145
-0.000665649
0.000945923
0.00187683
0.000955933
0.000845825
-0.000660645
-0.00282776
-0.00167163
0.00467957
0.00931909
0.00281274
-0.00239734
0.00343835
0.00466455
0.00240735
0.00755737
0.010265
0.00689673
0.00160657
-0.00357349
-0.00322314
-0.00229224
-0.00341833
-0.000190186
0.00311304
0.00487476
0.00726208
0.00595581
0.00502991
0.00763245
0.00626611
0.001026
0.00137634
0.00667651
0.00510498
0.00243738
0.00921899
0.0109006
0.00690674
0.0101349
0.00800281
0.0019519
0.00674658
0.00996973
0.00634119
0.00395886
0.00131128
0.000615601
0.00150146
0.00250745
0.00642627
0.00465955
-0.000135132
0.00539026
0.0087135
0.000795776
-0.00278271
0.00085083
0.00368359
0.00572058
0.0032832
-0.00318311
-0.00240735
0.0026626
0.0033783
0.00712695
0.0120267
0.00869348
0.00491479
0.000510498
-0.00721204
-0.00164661
0.0098396
0.00637122
0.00291785
0.00732715
0.00531018
0.00463452
0.00884363
0.00462451
6.50635e-05
0.00264758
0.00108105
-0.00250745
0.00019519
0.00518005
0.00874353
0.00791272
0.00273267
0.00335828
0.00978955
0.00953931
0.00581067
0.00749731
0.00725708
0.00340332
0.00280273
0.00218713
0.00362854
0.00711194
0.000965942
-0.0028678
0.00494983
0.00391882
-0.00111108
0.00306299
0.00288281
0.00250244
0.00556543
-0.000380371
-0.00241736
0.00370862
0.00434424
0.00633118
0.00849329
0.00561548
0.00651636
0.00484973
0.00176172
0.00839319
0.00975452
0.0029679
0.00508997
0.00711694
6.50635e-05
-0.000985962
0.00626111
0.0100548
0.00910388
0.00234229
-0.00630115
-0.000770752
0.00750732
-0.00110107
-0.00583069
0.000140137
-0.00105603
0.00263257
0.0120968
0.00899377
0.00434424
0.00468457
0.00403894
0.00897876
0.0135082
0.00869849
0.0034834
0.0055304
0.00989966
0.00681665
0.00416907
0.0105403
0.00955933
0.00292786
0.00534021
0.00424414
-0.00148645
0.000950928
0.00365356
0.000740723
-0.00196191
-0.000510498
0.00393884
0.00737219
0.0103451
0.00852332
0.00209204
0.00401892
0.00771753
0.00429919
0.00413904
0.00620105
0.00740723
0.00678662
-6.00586e-05
0.00221216
0.0115613
0.00647131
0.00227222
0.00675659
0.00169165
-0.00330823
-0.000210205
0.000145142
0.00116614
0.0056355
0.00818298
0.00657141
0.00130627
0.000665649
0.00599084
0.00876355
0.0105503
0.00964441
0.00168164
0.000250244
0.00823303
0.00730713
-0.000640625
-0.00086084
0.00185681
0.00265759
0.00683167
0.0095293
0.00552039
0.00132629
-0.000355347
0.000175171
0.00682666
0.0109106
0.000890869
-0.00600586
0.00401892
0.00955432
0.00447437
0.00681665
0.0109957
0.00611096
-0.000230225
-0.00179675
0.00243237
0.00685669
0.00438428
0.000260254
0.00191687
0.00951929
0.0117114
0.00126123
-0.00198193
0.00681665
0.00406897
-0.00417407
5.50537e-05
0.00530017
0.00229224
-0.00157153
0.000730713
0.00721204
0.00764246
0.0035835
0.00698181
0.0114161
0.00387878
-0.00281274
0.00508997
0.00996472
0.00414905
0.00530017
0.00864844
0.00484473
0.00538025
0.00708191
0.00486975
0.00810791
0.011276
0.00800281
0.00602087
0.00683667
0.00693176
0.00545032
0.00462451
0.00566052
0.00354346
-0.00139136
-0.00342334
-0.002047
0.00157153
0.00378369
0.00261255
0.00262256
0.00412903
0.00565552
0.00811292
0.00672656
-0.000310303
-0.00270264
0.00437927
0.00887366
0.00550037
0.00520007
0.00777258
0.00538025
0.00173169
-0.00086084
-0.000770752
0.00396387
0.0046145
0.00189185
0.004104
0.00476965
0.000555542
-0.00270764
-0.00173669
0.00354846
0.00539026
0.00366357
0.00487976
0.00170667
-0.00121619
0.00648633
0.00955432
0.00412402
0.002052
0.00144641
0.004099
0.00662146
0.000490479
-0.000890869
0.0046145
0.00318811
0.00146143
0.00398389
0.00311304
-0.00103101
-0.00427917
-0.00221216
0.00244238
0.0036936
0.00208704
-0.00350342
-0.00432422
0.00445935
0.0055354
0.00537524
0.0135182
0.00643127
-0.00494983
0.00243237
0.00374866
-0.00285278
0.00453943
0.00876855
0.000715698
0.000385376
0.0080979
0.00832813
0.00142639
-0.00118616
-0.00187183
-0.00487976
5.50537e-05
0.00769751
0.00631616
0.00532019
0.00515002
0.00247241
0.00648633
0.00849829
0.004104
0.00693176
0.00824805
0.00156653
0.000805786
0.00260254
0.000460449
0.00121619
0.00473462
0.00597083
0.00195691
-0.0018418
0.00123621
0.00214709
0.000630615
0.00417407
0.00354346
0.00178174
0.00607593
0.00537024
0.00429419
0.00585571
-9.50928e-05
-0.00126123
0.00376367
0.00270264
0.00677661
0.0115162
0.00546033
0.00303796
0.00110107
-0.00670154
-0.00427917
0.00306299
0.00304297
0.00429919
0.00631616
0.00181177
-0.000830811
0.00548035
0.0076825
-0.00175171
-0.00508496
0.000920898
-0.00022522
-0.00270764
0.00188184
0.00450439
0.00456445
0.00466956
0.00324316
0.00373865
0.00709192
0.0114562
0.0119717
0.00359851
-0.0036936
-0.00273767
-0.00190186
4.50439e-05
0.00593579
0.00576062
0.00238232
0.00359351
0.000450439
-0.00575562
-0.0048197
-0.00189685
0.00173669
0.00623108
0.00534021
0.00692676
0.00892371
0.00314807
0.00559546
0.0083031
-0.00514502
-0.00774756
0.00279773
0.00117615
-0.00254749
-0.000855835
-0.000555542
0.00146643
0.00354346
0.00549036
0.00511499
-8.00781e-05
-0.000255249
0.000515503
-0.00145642
0.000685669
-0.00327319
-0.00693176
0.00252747
0.00487976
-0.000285278
0.00439429
0.00753735
0.000990967
-0.00437927
-0.00161157
0.00336328
0.0058457
0.0125873
0.0135582
0.00132129
-0.00185181
0.00147144
-0.0024624
0.00223718
0.01027
0.00575562
0.00220215
0.00445935
0.00384875
0.00189185
0.00125623
-0.00065564
-0.00372363
0.00109607
0.0101949
0.00695679
0.00149646
0.00719202
0.00916895
0.0046095
0.00522009
0.00810791
0.00868848
0.00608594
0.00121619
0.000960937
0.00270764
0.000390381
0.00176672
0.00638123
0.00519006
0.00437427
0.00472961
5.00488e-06
0.000520508
0.00590576
0.00443933
0.00404895
0.00607092
0.00301294
0.00406396
0.00805786
0.00494482
0.00322815
0.00648132
0.0077876
0.00990967
0.0116614
0.00711194
0.00361853
0.00577563
0.00725708
0.00735718
0.00415405
-0.00118115
0.00193188
0.00556042
0.00192688
0.00299792
0.00364355
-0.000180176
0.00156653
0.00104602
-0.000805786
0.00257751
0.00142639
0.00149646
0.0046145
0.00374365
0.00651636
0.00580566
0.00325317
0.01022
0.00640625
-0.00456946
-0.00268262
-0.000505493
0.00247742
0.00849329
0.00849329
0.00941919
0.00774255
0.00684668
0.0134231
0.00824805
0.000915894
0.00558545
0.00524011
0.00523511
0.00710193
0.00178674
0.000965942
0.000855835
0.00126624
0.00956934
0.00988965
0.00736218
0.011291
0.00908887
0.00564551
0.00145642
-0.00407397
0.0039939
0.0116514
0.00505994
0.001026
0.00417908
0.00664648
0.00639124
0.00670154
0.008203
0.00475964
0.00273767
0.00533521
0.00171167
7.50732e-05
0.00683167
0.00899377
0.00770251
0.00792773
0.00520007
0.00442932
0.0096394
0.0118916
0.00812292
0.00432922
-0.00150647
-0.00628113
0.000360352
0.00641125
0.00413403
0.00703687
0.00837317
0.00124622
-0.0011261
0.0011311
0.00428918
0.00739221
0.0050199
0.0029679
0.00341833
0.00264258
0.00484973
0.00860339
0.0117314
0.0119116
0.00797778
0.010235
0.0101749
-0.00156152
-0.00160156
0.00868848
0.00670654
0.00350342
0.0073772
0.00728711
0.00373865
0.00169666
0.00311304
0.00468457
0.00139136
0.00217212
0.00818799
0.00391382
-0.00449438
0.000375366
0.00889368
0.00637622
-0.000805786
-0.00118115
0.00538525
0.00910889
0.00808789
0.0100098
0.0114412
0.00877856
0.00761243
0.00715698
0.00691174
0.00497986
-0.000600586
0.000725708
0.00468958
0.00275769
0.00492981
0.00371863
-0.00289282
0.000360352
0.000670654
-0.00175671
0.00574561
0.00376868
-0.00247742
0.00295789
0.00439929
0.00616602
0.0132029
0.0124772
0.0114462
0.0109907
0.00585571
0.00497485
0.00726208
0.0103201
0.0100498
0.000390381
-0.00566553
-0.00285278
0.00260254
0.00879358
0.00750732
0.00414905
0.00649133
0.00366357
-0.000520508
0.000580566
-4.50439e-05
0.000470459
0.00474963
0.010235
0.013293
0.00885364
0.0058407
0.00793774
0.00549536
0.00167664
0.0021521
0.0058457
0.0085083
0.00561548
0.00259753
-0.0016416
-0.00661646
-0.000350342
0.0033783
-0.0033833
0.00107605
0.00779761
-0.000960937
-0.0097395
-0.0062561
0.00487976
0.00916394
0.00291284
0.00281274
0.00627112
0.00407397
0.00334326
0.000475464
-0.00254749
0.00146143
0.00152649
-0.00142139
-0.00168164
-0.0045144
-0.00187683
0.00519507
0.00345837
0.00178674
0.00750232
0.00956934
0.00555042
0.00438928
0.00659143
0.00325818
-0.00248743
-0.00100598
0.00100098
-0.00178174
-0.00212708
0.000810791
0.00413904
0.00775757
0.0089187
0.00736719
0.00741223
0.00716699
0.00190686
-8.00781e-05
0.00620105
0.00764246
0.00468457
0.00737219
0.0059458
-0.000495483
0.000935913
0.00523511
0.00557544
0.00443933
0.00217712
0.00158154
0.000865845
-0.00217212
0.000110107
0.00181677
-0.00462451
-0.00113611
0.0119517
0.00899878
0.000890869
0.00715198
0.00805786
0.00101599
0.0060509
0.00923401
0.000350342
-0.00121619
0.00322815
0.000785767
-0.00161157
0.00232727
0.00653638
0.00488477
0.000220215
-0.00344336
-0.00530017
0.0033783
0.016421
0.00951428
-0.00588074
-0.00427417
0.00085083
-0.000925903
0.00308301
0.00903882
0.00619604
0.000400391
-0.00128625
-0.000795776
0.000785767
0.00374365
0.00500989
0.0066615
0.00879858
0.0038988
0.000705688
0.00579065
0.00426416
0.00255249
0.0109156
0.00937415
-0.0004104
0.000985962
0.00561047
0.00494983
0.000685669
-0.00314307
0.0021571
0.00739722
0.00461951
0.00579065
0.00674158
0.00324316
0.00721704
0.0110208
0.00710693
0.00514502
0.00392883
0.00306799
0.00509497
0.00212207
-2.00195e-05
0.00503992
0.00387878
-0.000755737
0.00275269
0.00374866
-0.000540527
0.000380371
0.00212207
0.00152649
0.00363354
0.00501489
0.00472461
0.00581567
0.00445935
0.00125122
-0.000385376
-0.0036936
-0.00568054
0.000450439
0.00636621
0.00209204
-0.00330823
-0.00105103
0.00161157
0.00230225
0.00693677
0.0108256
0.00835315
0.00639624
0.00739722
0.0041991
0.000715698
0.00461951
0.00785767
0.00780762
0.0098446
0.00578564
-0.00124121
0.00136133
0.00370862
0.00250745
0.00622107
0.00951428
0.0117565
0.0106554
0.00191687
0.000520508
0.00577063
0.00425916
0.00359351
0.00655139
0.00936414
0.00961438
0.00249744
-0.000135132
0.00283777
0.000120117
0.00271265
0.00528015
-0.00176172
-0.000370361
0.00190686
-0.0034834
0.001026
0.00575562
0.00308301
0.00447437
0.00303796
0.000800781
0.00476965
0.00386377
-0.000785767
0.00150146
0.008203
0.00771753
0.00258752
0.00770752
0.00933411
-0.00187683
-0.00190686
0.00300793
-0.000100098
0.00429919
0.00639624
-0.00141638
-0.00103601
0.00508496
0.00796777
0.00483972
7.50732e-05
0.00743225
0.0142489
0.00985962
0.00869849
0.00583569
0.00110608
0.00497485
0.00401892
-0.00119617
-0.000200195
-0.000650635
-0.000100098
0.00304797
0.00344336
0.00639624
0.00863342
0.00725208
0.00740222
0.00467957
0.00141638
0.00134131
-0.000130127
0.00332825
0.00803784
0.00320313
0.00295288
0.00935413
0.00628113
0.00243237
0.00388879
0.00189685
0.00416907
0.0088186
0.00333826
-0.000795776
0.000985962
-0.000745728
0.000735718
0.00513
0.00457947
0.00494482
0.00546033
0.00333325
[truncated: 318,002+ more rows]
