# Supplementary material for: Multi-target and ultra-high-speed optical wireless communication using a thin-film lithium niobate optical phased array
Source: Nat Commun. 2025 Dec 15;17:969. doi: 10.1038/s41467-025-67696-3 (PMC12847847; doi:10.1038/s41467-025-67696-3)
Supplement: Supplementary file 6 — Source data [file 41467_2025_67696_MOESM6_ESM.zip › Data/OPA_Coherent_transmission/Angel31-1550nm-I.xlsx]

## Sheet: Sheet1
-0.0101484
-0.00633496
-0.0106465
-0.0119648
-0.00605176
-0.00624219
-0.00902051
-0.00904004
-0.0119258
-0.013498
-0.00646191
0.00307422
0.00124805
-0.00585156
-0.00163281
-0.000636719
-0.00966992
-0.00878125
-0.00781445
-0.0128535
-0.00818555
-0.00831738
-0.0142305
-0.00767773
-0.00489453
-0.0104268
-0.00954785
-0.00713086
-0.00525098
-0.00445996
-0.00617871
-0.00472363
-0.00480176
-0.00694531
-0.00744824
-0.0095918
-0.00760937
-0.0037959
-0.00394238
-0.0028584
-0.00661816
-0.0111982
-0.00740918
-0.00809277
-0.011457
-0.0119844
-0.0146211
-0.00899609
-0.00299512
-0.00930371
-0.0123115
-0.0105293
-0.00747754
-0.0010127
-0.00139355
-0.0020332
-0.00120801
-0.010749
-0.0138789
-0.00705762
-0.00714551
-0.0058125
-0.00243359
-0.00674023
-0.0103535
-0.010168
-0.00919141
-0.00566113
-0.00403516
-0.0100752
-0.0176973
-0.0167939
-0.0141816
-0.0159102
-0.0121455
-0.00864453
-0.0110811
-0.00737012
-0.00494336
-0.0109541
-0.0122578
-0.00898633
-0.00678418
-0.00728711
-0.0109932
-0.00847363
-0.00364941
-0.00690625
-0.00809277
-0.00321973
-0.00125684
-0.00550488
-0.0121357
-0.0107539
-0.00548047
-0.00982617
-0.0138057
-0.00948437
-0.00854199
-0.00941113
-0.00613965
-0.00826855
-0.0134102
-0.00880078
-0.00403516
-0.00619824
-0.0031123
-0.00306836
-0.0122578
-0.00991895
-0.00350781
-0.0101045
-0.0122529
-0.00658887
-0.00583691
-0.00530957
-0.00381543
-0.00519238
-0.00841992
-0.00951855
-0.00422559
-0.00333691
-0.011252
-0.0130488
-0.00955273
-0.00647168
-0.00143262
-0.00330762
-0.00974805
-0.00697461
-0.0033418
-0.00821973
-0.0104268
-0.0062666
-0.00617871
-0.00793652
-0.00555371
-0.00508008
-0.0024043
0.00157031
-0.00793164
-0.0150752
-0.007375
-0.00610547
-0.00729199
-0.00364453
-0.0104268
-0.0143818
-0.00698438
-0.00668164
-0.00835645
-0.00686719
-0.010373
-0.00899609
-0.00210645
-0.00362988
-0.00921582
-0.00874219
-0.00500195
-0.00527539
-0.00807324
-0.0062666
-0.00360547
-0.00418164
-0.00133984
0.00202441
-0.00118359
-0.00407422
-0.00371777
-0.00522168
-0.00654004
-0.00735547
-0.0104268
-0.0116377
-0.00839063
-0.0034834
-0.00232129
-0.00765332
-0.0101875
-0.0055
-0.0040498
-0.00628613
-0.00394727
0.000798828
0.00112109
-0.00412305
-0.00700391
-0.00273145
0.000227539
-0.00170117
-0.00408398
-0.00702832
-0.00815137
-0.00496777
-0.00354199
-0.00637891
-0.00713574
-0.00468457
-0.00609082
-0.0106709
-0.0111299
-0.00796094
-0.00400586
-0.00258008
-0.00505566
-0.00294141
-4.58984e-05
-0.00573926
-0.00615918
-0.000670898
-0.00543164
-0.00931348
-0.00560742
-0.00694043
-0.00761426
-0.00392285
-0.00490918
-0.00617871
-0.00405957
-0.00205273
0.000945312
0.00102344
-0.00557324
-0.00996289
-0.00674512
-0.00786816
-0.0173506
-0.0163496
-0.00606152
-0.00779004
-0.00980664
0.000369141
0.00147266
-0.00703809
-0.00528027
3.71094e-05
-0.00469922
-0.0111689
-0.00698438
-0.000241211
-0.00242871
-0.00550977
-0.0052168
-0.00511914
-0.00244336
-0.0034541
-0.00795117
-0.00498242
-0.00482617
-0.0107148
-0.00795117
-0.00487988
-0.00960645
-0.00964551
-0.00588574
-0.00656445
-0.00662793
-0.00383496
-0.00298047
-0.00123242
0.00101367
-0.00489453
-0.00950391
-0.00352734
-0.00380566
-0.00970898
-0.00529004
-0.00212598
-0.00457227
-0.000758789
-0.00172559
-0.0114033
-0.0109639
-0.00359082
-0.00420605
-0.00870312
-0.0132051
-0.0151484
-0.00854199
-0.00604199
-0.013332
-0.012292
-0.00550488
-0.00547559
-0.00702832
-0.00772656
-0.00523145
-0.00284863
-0.00881543
-0.0108467
-0.00712109
-0.00777539
-0.00641309
-0.00685254
-0.00892773
-0.00553906
-0.00783398
-0.0070625
-0.00141797
-0.0106025
-0.0129268
-0.0026875
-0.00566602
-0.00690625
-0.00158887
-0.00199414
-1.95312e-06
-0.00250684
-0.00519727
0.000334961
-0.00411816
-0.00884473
-0.00599316
-0.0109297
-0.0101924
-0.00437207
-0.00687207
-0.0034541
0.000154297
-0.00471387
-0.00457227
-0.00430859
-0.00763379
-0.0062959
-0.00491406
-0.00753613
-0.0121797
-0.0147529
-0.0103633
-0.00421582
-0.0048457
-0.0100605
-0.0111934
-0.00833203
-0.00542676
-0.00183301
-0.00369824
-0.00834668
-0.00633984
-0.00776074
-0.00996777
-0.00458691
-0.00626172
-0.0075459
-0.000895508
-0.00524121
-0.0106172
-0.00619824
-0.00560254
-0.00618359
-0.00679883
-0.00916211
-0.00738965
-0.00878613
-0.0111689
-0.00677441
-0.00536328
-0.00914258
-0.0102656
-0.00518262
-0.00324414
-0.0111152
-0.00868359
-0.000866211
-0.0117256
-0.0165498
-0.00721875
-0.0110664
-0.0127607
-0.00302441
-0.00447949
-0.00830273
-0.0039668
-0.00566113
-0.00877148
-0.00232617
-0.00034375
-0.00918652
-0.0128877
-0.0114229
-0.012292
-0.00983594
-0.0108467
-0.0164619
-0.0115645
-0.00535352
-0.00924512
-0.0129805
-0.0126631
-0.0106416
-0.00807324
-0.00644727
-0.00843945
-0.0132637
-0.00856641
-0.00180371
-0.00838574
-0.0107344
-0.00784375
-0.0123408
-0.0095625
-0.0069209
-0.0129365
-0.00821973
-0.00301465
-0.00838086
-0.00968945
-0.00839551
-0.0104854
-0.0155928
-0.0162813
-0.00624219
-0.00372754
-0.0102266
-0.010251
-0.011457
-0.00977734
-0.00256543
-0.00522656
-0.0075752
-0.00774609
-0.0157344
-0.0115791
-0.000441406
-0.00831738
-0.0168232
-0.00941113
-0.00599316
-0.0121553
-0.0132441
-0.0111592
-0.0145088
-0.015041
-0.00840527
-0.00587109
-0.0113545
-0.0138789
-0.00761914
-0.00542187
-0.0112861
-0.0118086
-0.010998
-0.0126289
-0.00812695
-0.00705273
-0.00937695
-0.00523633
-0.00691602
-0.0118623
-0.00972852
-0.0107148
-0.0123799
-0.00999707
-0.0111348
-0.0123066
-0.0106855
-0.0109492
-0.0109248
-0.00516309
-0.00187695
-0.011252
-0.0144551
-0.00703809
-0.01154
-0.0117451
-0.0014668
-0.00675488
-0.0109346
-0.00652051
-0.00996289
-0.00807324
-0.00902539
-0.0170332
-0.00869336
-0.000148438
0.00105273
0.00425586
-0.00426465
-0.00906445
-0.00719922
-0.0174043
-0.0162617
-0.00966992
-0.015876
-0.0111787
-0.00919629
-0.0174092
-0.0108857
-0.0088252
-0.0127314
-0.00613965
-0.0088252
-0.0114473
-0.00540723
-0.0100215
-0.0110029
-0.0071748
-0.0127803
-0.011374
-0.00714551
-0.010041
-0.00880078
-0.0086543
-0.00826855
-0.00449414
-0.0109004
-0.0160518
-0.0117158
-0.0117988
-0.00888379
-0.0043623
-0.0125557
-0.0166084
-0.00944531
-0.00884961
-0.0121992
-0.0119893
-0.0125166
-0.0118867
-0.00928906
-0.00850293
-0.0096748
-0.0109785
-0.00885449
-0.00471387
-0.00267285
-0.000646484
-0.00176465
-0.0081709
-0.0109541
-0.0109785
-0.0137666
-0.0146455
-0.0126045
-0.00974316
-0.00815137
-0.0102949
-0.0107832
-0.00932812
-0.0103535
-0.0100068
-0.00912305
-0.00863965
-0.00663281
-0.00914746
-0.0127803
-0.0112178
-0.00898633
-0.00549512
-0.0057002
-0.0119111
-0.00867871
-0.00190625
-0.00566113
-0.00753613
-0.00541211
-0.00836621
-0.0110127
-0.0113203
-0.0110029
-0.00941113
-0.0081709
-0.00417188
-0.000138672
-0.00489941
-0.0122041
-0.0121162
-0.00756543
-0.0053291
-0.00670117
-0.00676465
-0.00553906
-0.00843945
-0.00915234
-0.00359082
-0.00378125
-0.00756055
-0.0033125
-0.00187695
-0.00753125
-0.00590527
-0.00262891
-0.00766797
-0.0120625
-0.0137568
-0.0140986
-0.00892773
-0.00614453
-0.0094502
-0.00838574
-0.0050166
-0.00613477
-0.00551953
-0.00301465
-0.00475781
-0.00736035
-0.00862012
-0.00845898
-0.00499707
-0.00418164
-0.00588574
-0.00569531
-0.0101777
-0.0122529
-0.00449414
-0.00249707
-0.0062959
-0.00833691
-0.0130244
-0.0125215
-0.00951855
-0.0122627
-0.00915723
-0.00603223
-0.00938672
-0.00835645
-0.00841016
-0.00669629
-0.0017793
-0.0111152
-0.0179121
-0.00817578
-0.00509473
-0.00965527
-0.0110322
-0.00904004
-0.00477734
-0.00793164
-0.0122188
-0.00927441
-0.00897656
-0.00471875
0.00104785
-0.00642285
-0.0118623
-0.0107246
-0.013918
-0.0135566
-0.0093623
-0.00573926
-0.00362012
-0.00787305
-0.0093623
-0.00448438
-0.00231641
-0.00387402
-0.0125557
-0.0189229
-0.0110225
-0.00721875
-0.00981641
-0.00466504
-0.00354688
-0.0072334
-0.0056123
-0.0058418
-0.00619824
-0.00594434
-0.0105391
-0.00887891
-0.00433789
-0.0106562
-0.013874
-0.00650586
-0.00341504
-0.00815137
-0.0134004
-0.0133223
-0.0102754
-0.0105684
-0.00912793
-0.00720898
-0.0116475
-0.0126875
-0.00955762
-0.00814648
-0.00388867
-0.00496289
-0.00749707
0.00176562
0.00206348
-0.00826367
-0.007375
-0.00812207
-0.014167
-0.0138496
-0.0152754
-0.0149629
-0.0109443
-0.0112959
-0.00869824
-0.00623242
-0.00893262
-0.0100459
-0.0120918
-0.0116279
-0.0101191
-0.014958
-0.013708
-0.0106025
-0.0142305
-0.00965527
-0.0058418
-0.0117451
-0.0102705
-0.00555859
-0.00766797
-0.0105928
-0.0120576
-0.0132344
-0.0139619
-0.0108711
-0.00920605
-0.013498
-0.00979688
-0.00468457
-0.0102119
-0.0112568
-0.0117061
-0.0141768
-0.00646191
-0.0063252
-0.0130537
-0.00822461
-0.00698926
-0.00992871
-0.00675977
-0.00588086
-0.00629102
-0.00762402
-0.00548535
0.0021123
-0.00472363
-0.0142793
-0.00957227
-0.0128389
-0.0172432
-0.00982129
-0.0117939
-0.0156318
-0.00984082
-0.0132051
-0.0197188
-0.0125898
-0.00481152
-0.00732617
-0.00943066
-0.00716504
-0.00940625
-0.0117793
-0.00826855
-0.00812695
-0.00904492
-0.0046748
-0.00564648
-0.0117354
-0.0121064
-0.00949902
-0.00774609
-0.00678418
-0.00857617
-0.00965039
-0.00946973
-0.0132197
-0.0156953
-0.0133076
-0.0130879
-0.012502
-0.00803906
-0.00664746
-0.00825879
-0.00853711
-0.00690625
-0.00685254
-0.0132539
-0.015251
-0.00928418
-0.010334
-0.0100996
-0.00585156
-0.0138887
-0.0144941
-0.000192383
-0.00100293
-0.0107344
-0.0122676
-0.0125605
-0.0112471
-0.0120723
-0.017082
-0.0165498
-0.0148945
-0.0134736
-0.00766797
-0.00650098
-0.00948926
-0.00857129
-0.00740918
-0.00917187
-0.0115889
-0.0118086
-0.0111299
-0.012624
-0.012668
-0.0104219
-0.00961133
-0.00826855
-0.00471875
-0.00406934
-0.0107979
-0.0147334
-0.00745313
-0.0062666
-0.0157539
-0.0166084
-0.0131807
-0.0138154
-0.0115352
-0.0139766
-0.0178486
-0.00930371
-0.00581738
-0.0130586
-0.0115693
-0.0105391
-0.0170283
-0.0142012
-0.00963574
-0.0136104
-0.0131367
-0.0096748
-0.00955273
-0.00712109
-0.00761426
-0.0123848
-0.0101387
-0.0045332
-0.00727734
-0.0139766
-0.0123799
-0.00791699
-0.0132002
-0.0164082
-0.00895703
-0.00693066
-0.0106758
-0.00964551
-0.00809766
-0.00719434
-0.00710645
-0.0113984
-0.0140986
-0.0114375
-0.00851758
-0.00868359
-0.00957227
-0.00920117
-0.0106074
-0.0105293
-0.00612988
-0.00637891
-0.0106367
-0.0130049
-0.0175703
-0.0206514
-0.0166963
-0.011457
-0.00933301
-0.0101436
-0.0119258
-0.0127412
-0.0117354
-0.00821484
-0.00506543
-0.00613965
-0.0126631
-0.0151826
-0.0058125
-0.00452344
-0.0135176
-0.00744824
-0.00326855
-0.0134297
-0.0100947
-0.00305371
-0.00840527
-0.00920117
-0.00698438
-0.00928418
-0.0155586
-0.0202998
-0.0119063
-0.00994336
-0.0199922
-0.0131953
-0.00723828
-0.0154072
-0.0108613
-0.00786816
-0.0159736
-0.0120283
-0.00783398
-0.0114619
-0.00883984
-0.0077168
-0.00915723
-0.00696973
-0.0115498
-0.0160371
-0.00803418
-0.00361035
-0.00908887
-0.00995313
-0.00978223
-0.0148994
-0.0151777
-0.0105732
-0.00982129
-0.0129609
-0.0138838
-0.0103291
-0.0115645
-0.0159932
-0.0128877
-0.0118965
-0.0132344
-0.00781445
-0.00878125
-0.0136543
-0.0128779
-0.015002
-0.0126436
-0.00888379
-0.0155586
-0.0129805
-0.00453809
-0.0098457
-0.0126387
-0.00737988
-0.00589063
-0.0083418
-0.0129316
-0.0132783
-0.0122139
-0.0134492
-0.00758496
-0.00721875
-0.01675
-0.0152656
-0.0122383
-0.013459
-0.0066377
-0.00822461
-0.0159492
-0.010666
-0.0107246
-0.0179121
-0.0122188
-0.00628125
-0.0090498
-0.00883496
-0.00636914
-0.00655469
-0.00774609
-0.00757031
-0.00752148
-0.0104756
-0.0115303
-0.0123359
-0.0169697
-0.0120234
-0.00214063
-0.00596875
-0.00980176
-0.00800977
-0.0150459
-0.0165889
-0.00669141
-0.00568066
-0.00964551
-0.00982617
-0.013293
-0.0133955
-0.00609082
-0.00638867
-0.0139912
-0.0124336
-0.00628125
-0.00758984
-0.0074043
-0.00565137
-0.0123164
-0.0153633
-0.0123018
-0.0153877
-0.015168
-0.00957715
-0.0110957
-0.0130439
-0.0101191
-0.00896191
-0.00975781
-0.00989453
-0.00763867
-0.00586621
-0.00780957
-0.00912793
-0.00998242
-0.00918164
-0.00256543
-0.00110059
-0.00697949
-0.00634961
-0.00563672
-0.0125996
-0.0133174
-0.00812695
-0.00919141
-0.0102803
-0.00852246
-0.0112715
-0.0126631
-0.0109102
-0.013708
-0.0139521
-0.00750684
-0.00493359
-0.0076582
-0.0102314
-0.0116572
-0.0126094
-0.0126826
-0.0107979
-0.010959
-0.0117158
-0.00612012
-0.00286328
-0.0056123
-0.00494824
-0.00518262
-0.00635449
-0.00432324
-0.00758984
-0.00926953
-0.00602246
-0.0124678
-0.0166865
-0.00898145
-0.00863477
-0.014001
-0.0111201
-0.00514844
-0.00396191
-0.00889844
-0.0118525
-0.0091377
-0.0106465
-0.0115791
-0.0059248
-0.00752148
-0.0141963
-0.0118086
-0.0050752
-0.00385937
-0.010168
-0.0143623
-0.00823438
-0.0056709
-0.0121211
-0.013293
-0.0107197
-0.0121455
-0.0149092
-0.0151631
-0.0095918
-0.00722363
-0.0136787
-0.0133076
-0.0075752
-0.00820996
-0.00635449
-0.00362988
-0.0075166
-0.00893262
-0.00822949
-0.00924512
-0.00671094
-0.00536328
-0.00948926
-0.0111934
-0.00789258
-0.0066377
-0.00882031
-0.00984082
-0.0130195
-0.0172578
-0.0133223
-0.0087666
-0.0111836
-0.012541
-0.0115889
-0.00934766
-0.00793652
-0.0117012
-0.0118232
-0.00886426
-0.0113887
-0.0115937
-0.0104854
-0.0120234
-0.00887891
-0.00675977
-0.00836621
-0.00853223
-0.00996777
-0.00771191
-0.00430859
-0.00883008
-0.0124043
-0.0146504
-0.0171455
-0.0111738
-0.00868359
-0.0135029
-0.0120479
-0.0130195
-0.0167402
-0.0106416
-0.00701855
-0.00988477
-0.00800488
-0.0084834
-0.0108369
-0.00440137
-0.00370312
-0.0163594
-0.0194258
-0.0101191
-0.00773633
-0.00844922
-0.00477734
-0.00645215
-0.0115449
-0.00928418
-0.00518262
-0.0097334
-0.0173994
-0.0177998
-0.0156367
-0.0163008
-0.0159053
-0.0157441
-0.0149385
-0.0110957
-0.00997266
-0.00930859
-0.00870801
-0.0161006
-0.02175
-0.0175459
-0.0132295
-0.0108223
-0.00902051
-0.00920605
-0.00801953
-0.00815137
-0.0125215
-0.0145479
-0.011501
-0.0102314
-0.0148994
-0.0183711
-0.0167939
-0.015915
-0.0132686
-0.00718945
-0.00683789
-0.010334
-0.00892773
-0.0066377
-0.00968457
-0.0147676
-0.0150654
-0.0101729
-0.00948926
-0.0173506
-0.0189131
-0.00752148
-0.00316602
-0.00889844
-0.00848828
-0.008
-0.0106318
-0.00886426
-0.0102412
-0.0118818
-0.0110225
-0.0165596
-0.0165645
-0.0124629
-0.0172871
-0.0144746
-0.00744824
-0.0105928
-0.0108467
-0.0120918
-0.0161592
-0.0123701
-0.013874
-0.0171113
-0.013166
-0.0152656
-0.012917
-0.00446484
-0.00851758
-0.0132295
-0.0132881
-0.0148945
-0.0117305
-0.0124189
-0.0148115
-0.00965039
-0.0107832
-0.011833
-0.00702832
-0.0130391
-0.0167158
-0.0107441
-0.0127412
-0.0143184
-0.0119502
-0.0149287
-0.0111055
-0.00364941
-0.00875684
-0.0140059
-0.00781445
-0.00485547
-0.0136348
-0.0180293
-0.0108125
-0.00925
-0.0142939
-0.0108955
-0.00560742
-0.00748242
-0.0105537
-0.0131123
-0.0153145
-0.0157246
-0.0168574
-0.0171406
-0.0150557
-0.0151729
-0.0154805
-0.0113643
-0.00775586
-0.00713574
-0.00785352
-0.0122871
-0.0150557
-0.0123604
-0.0132637
-0.0147236
-0.0104707
-0.00848828
-0.00651074
-0.00154004
-0.0029707
-0.00919629
-0.0158613
-0.0203535
-0.0148701
-0.00734082
-0.00858594
-0.0122041
-0.0134492
-0.0148652
-0.0183955
-0.0176045
-0.00820996
-0.00458691
-0.00856641
-0.00899121
-0.013083
-0.0175508
-0.0125068
-0.00871777
-0.00805859
-0.00884961
-0.0141914
-0.0149629
-0.0130879
-0.0107246
-0.00222363
-0.00330762
-0.0136396
-0.0153242
-0.0167842
-0.019001
-0.0159346
-0.0169014
-0.0157002
-0.0105781
-0.0118037
-0.0104072
-0.00627148
-0.00880566
-0.0120283
-0.0132344
-0.0118867
-0.0103682
-0.0149043
-0.0159053
-0.0116182
-0.0114375
-0.0104854
-0.00938184
-0.00950879
-0.00699414
-0.00905469
-0.00931836
-0.0059541
-0.0157637
-0.0219209
-0.011667
-0.00934766
-0.0142061
-0.0142354
-0.0123408
-0.00798047
-0.0113252
-0.0185469
-0.012585
-0.00859082
-0.0122627
-0.0100264
-0.00888867
-0.00925977
-0.00832227
-0.0117744
-0.0106465
-0.00647168
-0.00935254
-0.0117549
-0.0113105
-0.0111201
-0.010915
-0.0128828
-0.0140986
-0.0135566
-0.0123555
-0.0117549
-0.0161934
-0.0167842
-0.0108955
-0.0107344
-0.0104023
-0.0082832
-0.0111055
-0.00671582
-0.000270508
-0.00759961
-0.0141768
-0.0101338
-0.00769238
-0.00947461
-0.00755566
-0.00452344
-0.00715039
-0.00733105
-0.00435254
-0.00927441
-0.012292
-0.00885449
-0.0108809
-0.0117451
-0.00932324
-0.0118477
-0.01279
-0.0129219
-0.0150557
-0.012248
-0.0102803
-0.0115254
-0.00836133
-0.00549023
-0.00698438
-0.0103779
-0.0145576
-0.0139814
-0.0101045
-0.0113496
-0.0116523
-0.00653027
-0.00671094
-0.00989941
-0.00750684
-0.00707227
-0.00880078
-0.00907422
-0.0133125
-0.0127852
-0.0076875
-0.0122334
-0.0136299
-0.00780957
-0.0102119
-0.0112666
-0.00801953
-0.00884473
-0.00618359
-0.00584668
-0.0104951
-0.00964062
-0.011584
-0.0124092
-0.00372266
-0.00275098
-0.00576855
-0.00262891
-0.00556836
-0.00683789
-0.00289746
-0.0111152
-0.0179707
-0.00972852
-0.00717969
-0.0155049
-0.0183369
-0.0128926
-0.00781934
-0.00795117
-0.00943066
-0.00966504
-0.00992871
-0.00688184
-0.00631055
-0.0140693
-0.0143379
-0.0075166
-0.0117939
-0.014626
-0.00513379
-0.000324219
-0.00350293
-0.00744824
-0.00881543
-0.00314648
0.00109668
-0.00210156
-0.00509473
-0.00705762
-0.00796582
-0.0081709
-0.0117158
-0.01279
-0.0105342
-0.0115156
-0.0125068
-0.0108076
-0.00864453
-0.00854199
-0.0105293
-0.0109199
-0.0113105
-0.00868359
-0.00183789
-0.00434766
-0.00887402
-0.00351758
-0.00492383
-0.01071
-0.00813672
-0.00953809
-0.014416
-0.0137373
-0.0119795
-0.009875
-0.00897168
-0.00973828
-0.00847363
-0.00825391
-0.00940137
-0.0103584
-0.0104658
-0.00870801
-0.0110029
-0.0124385
-0.00539746
-0.00426465
-0.0121113
-0.0127852
-0.00774121
-0.00818066
-0.00954785
-0.00585156
-0.00724316
-0.0109102
-0.00294629
-0.000250977
-0.00988477
-0.0120088
-0.0138301
-0.0181172
-0.0139082
-0.0147432
-0.0178828
-0.0147627
-0.0174189
-0.0166719
-0.00963086
-0.0105342
-0.0105
-0.0064375
-0.00733105
-0.0122236
-0.0170137
-0.0143232
-0.00795117
-0.00415234
-0.0022334
-0.0108857
-0.0155391
-0.00414258
-0.00627148
-0.0151191
-0.00685254
-0.00563672
-0.0153584
-0.0166133
-0.0132295
-0.00990918
-0.0110566
-0.0127021
-0.00612988
-0.00583691
-0.0123555
-0.0104561
-0.00966504
-0.0165156
-0.0204365
-0.0161201
-0.00924512
-0.0115254
-0.0161396
-0.00880566
-0.00409863
-0.0107344
-0.00855176
-0.000304687
-0.00671582
-0.013415
-0.00690625
-0.00856152
-0.01675
-0.0121895
-0.00737988
-0.00989941
-0.0125068
-0.0179707
-0.0178535
-0.00934277
-0.00795605
-0.0110664
-0.0100166
-0.00933301
-0.0112178
-0.0125801
-0.00968945
-0.00784863
-0.0121357
-0.0140498
-0.0130098
-0.0126094
-0.00925977
-0.00836133
-0.011252
-0.0108906
-0.00920605
-0.00923535
-0.0115742
-0.0127656
-0.0089668
-0.00769727
-0.0103877
-0.0109004
-0.00918164
-0.00608105
-0.00835156
-0.0120723
-0.00591504
-0.00703809
-0.0167402
-0.0111738
-0.00585156
-0.0129609
-0.010915
-0.00468457
-0.00792676
-0.0114424
-0.0115498
-0.0115498
-0.0121211
-0.0129951
-0.0140156
-0.0163691
-0.017624
-0.0179365
-0.0173701
-0.0127021
-0.0139326
-0.0193721
-0.0111006
-0.00403027
-0.0111494
-0.0115791
-0.00916211
-0.0158271
-0.01654
-0.0149971
-0.018127
-0.0131172
-0.00925488
-0.0126875
-0.00868359
-0.00602246
-0.0106904
-0.0112422
-0.012585
-0.0134346
-0.0108223
-0.0150654
-0.0171357
-0.0148604
-0.0192109
-0.0162959
-0.00634473
-0.00519727
-0.00664258
-0.00838574
-0.0103242
-0.00933301
-0.0101436
-0.00751172
-0.00624707
-0.0132637
-0.0125117
-0.00816602
-0.00933789
-0.00773145
-0.00878125
-0.00902539
-0.00795605
-0.0149727
-0.0115059
-0.00528516
-0.0155732
-0.0161445
-0.0108955
-0.015085
-0.00831738
-0.00431348
-0.0144746
-0.0140742
-0.00757031
-0.00946484
-0.0136006
-0.0112666
-0.00672559
-0.0136885
-0.0181807
-0.00870801
-0.00507031
-0.00459668
-0.00315625
-0.00847852
-0.00517285
-0.00134961
-0.0109443
-0.0109248
-0.00457227
-0.00915723
-0.0111494
-0.00804883
-0.0110078
-0.0150361
-0.0121309
-0.0101045
-0.0126729
-0.00819043
-0.00671094
-0.0159932
-0.0124678
-0.00460156
-0.0107295
-0.01071
-0.00575391
-0.00776562
-0.00508984
-0.00252148
-0.00616895
-0.00633984
-0.00277051
-0.000265625
-0.00270215
-0.0076875
-0.0104658
-0.0144795
-0.0158174
-0.0124482
-0.0122529
-0.0122334
-0.00999707
-0.00941602
-0.010334
-0.0125752
-0.0108662
-0.00664258
-0.0095332
-0.0134248
-0.0121064
-0.00960156
-0.00727246
-0.00872266
-0.0116865
-0.00983594
-0.00864941
-0.0113154
-0.0131953
-0.0129707
-0.0127021
-0.0147236
-0.0172041
-0.0168232
-0.0145674
-0.0141377
-0.0133857
-0.00583203
-0.00152539
-0.00775586
-0.00795117
-0.00434766
-0.00734082
-0.00586621
-0.00707715
-0.0156709
-0.0139863
-0.0102656
-0.0126924
-0.0105732
-0.00972363
-0.0125068
-0.0105977
-0.00489941
-0.00291211
-0.00813184
-0.0059248
0.00142871
-0.0075752
-0.01446
-0.00917676
-0.0137031
-0.0143037
-0.00619336
-0.0106904
-0.0151533
-0.0136201
-0.015373
-0.0106465
-0.00427441
-0.00444531
-0.00545605
-0.0116768
-0.0163398
-0.00778516
-0.000363281
-0.0042793
-0.0100898
-0.00968457
-0.00429883
-0.00402051
-0.00886914
-0.00508008
0.00105273
-0.00414746
-0.00924023
-0.0105439
-0.0149141
-0.0103047
-0.00405469
-0.0129316
-0.015627
-0.00631543
-0.00622266
-0.00954785
-0.00716016
-0.00461133
-0.00497754
-0.00880078
-0.00977246
-0.00733594
-0.00530957
-0.00356152
-0.00850293
-0.0100557
-0.00175977
-0.00312695
-0.00549512
-0.00117871
-0.00674023
-0.0097041
-0.00884473
-0.0130146
-0.00587109
-0.00230176
-0.0100459
-0.00725293
-0.00680859
-0.00956738
-0.00545605
-0.00994336
-0.0109687
-0.00464551
-0.0092207
-0.01446
-0.016877
-0.0120771
0.00177539
-0.00298047
-0.0112422
-0.00214063
-0.0041084
-0.0114424
-0.00853223
-0.00807324
-0.00626172
-0.00621777
-0.00923047
-0.00681836
-0.0123408
-0.0176533
-0.00905469
-0.00536816
-0.00840527
-0.0108516
-0.0118037
-0.0059834
-0.00516309
-0.00988965
-0.00829785
-0.00779492
-0.0064375
-0.00463086
-0.0106562
-0.0112764
-0.00502148
-0.00118359
-0.00103711
-0.0107393
-0.0158564
-0.00776562
-0.00662305
-0.00936719
-0.011667
-0.0180098
-0.0111787
-0.000983398
-0.00593457
-0.0060957
-0.000626953
-0.00464062
-0.0076582
-0.00671582
-0.00995801
-0.0108271
-0.00244824
0.00188281
-0.0089668
-0.0152607
-0.00661816
-0.00411816
-0.00902539
-0.00755566
-0.00493359
-0.00505078
-0.00630566
-0.00996777
-0.00980176
-0.00634961
-0.0117012
-0.0175117
-0.00808789
-0.000490234
-0.00625684
-0.00513867
-0.000148438
-0.00662305
-0.0119844
-0.0111787
-0.00991895
-0.00874219
-0.0126777
-0.0123359
-0.00245313
-0.00105664
-0.00603223
-0.00563184
-0.00614941
-0.0103633
-0.0154951
-0.0151533
-0.00907422
-0.0109102
-0.0156221
-0.012082
-0.0109443
-0.0140303
-0.012873
-0.00825391
-0.00432813
-0.00750684
-0.0143184
-0.013415
-0.00999219
-0.0128535
-0.0153389
-0.0115889
-0.00849316
-0.00917676
-0.00647656
-0.00323438
-0.0038252
-0.00127637
-0.0011543
-0.0081709
-0.0104268
-0.00977734
-0.0108223
-0.00915723
-0.0111543
-0.013293
-0.00837109
-0.00766797
-0.00896191
-0.00714063
-0.0106318
-0.0101045
-0.00544141
-0.0116182
-0.0146943
-0.00980664
-0.0126582
-0.014582
-0.00977246
-0.00452344
0.00105273
-0.00174512
-0.00735059
-0.00479687
-0.00682324
-0.00946484
-0.00747266
-0.0135225
-0.0141963
-0.00791211
-0.0124287
-0.0132832
-0.0089082
-0.0118086
-0.0111445
-0.0103877
-0.0116572
-0.00666211
-0.00707227
-0.0102363
-0.0108809
-0.0175947
-0.0152119
-0.00480176
-0.00643262
-0.00878125
-0.00906934
-0.0148896
-0.0138105
-0.00821484
-0.00779492
-0.00770703
-0.00583691
-0.00597852
-0.0116865
-0.0132783
-0.00662305
-0.00982129
-0.015998
-0.011418
-0.0125898
-0.0140937
-0.00557324
-0.00451367
[truncated: 318,002+ more rows]
