# Supplementary material for: Multi-target and ultra-high-speed optical wireless communication using a thin-film lithium niobate optical phased array
Source: Nat Commun. 2025 Dec 15;17:969. doi: 10.1038/s41467-025-67696-3 (PMC12847847; doi:10.1038/s41467-025-67696-3)
Supplement: Supplementary file 6 — Source data [file 41467_2025_67696_MOESM6_ESM.zip › Data/OPA_Coherent_transmission/Angel31-1550nm-Q.xlsx]

## Sheet: Sheet1
0.00488977
0.00916394
0.00977954
0.00789771
0.00693176
0.00661646
0.006151
0.00728711
0.00826807
0.00602087
0.00535522
0.0087085
0.00855835
0.00642627
0.00841821
0.00743225
0.00339331
0.00391882
0.00450439
0.00590576
0.0108506
0.0105353
0.00838818
0.0099447
0.0082981
0.00743726
0.0084082
0.00441431
0.00522009
0.0110458
0.00895374
0.00653638
0.00929407
0.00886365
0.00787268
0.0086134
0.00672656
0.00593579
0.00927405
0.011296
0.00848328
0.00608594
0.00772253
0.00632117
0.00305298
0.00853333
0.013303
0.0065614
0.00350842
0.00773755
0.00622607
0.00767749
0.0150897
0.011276
0.00316809
0.0039989
0.00650134
0.0100448
0.0121268
0.00698181
0.0058457
0.00704688
0.00135632
0.00190686
0.0104152
0.0116814
0.00609094
0.00288782
0.00346838
0.00278271
0.00426917
0.0109257
0.0101499
0.00483472
0.00499487
0.00277271
0.0053302
0.0125022
0.00531018
0.00109106
0.00997974
0.00875854
0.00445435
0.00825806
0.00992468
0.0104502
0.00934412
0.00642126
0.0076825
0.0094292
0.00959937
0.00478467
-0.00106604
0.00640125
0.0121118
0.00600085
0.00747729
0.00954932
0.0048147
0.00652136
0.00658142
0.00413904
0.00878357
0.00866345
0.00404395
0.00538025
0.00785767
0.00775757
0.00649634
0.00885864
0.0111709
0.00521509
0.00579065
0.0121569
0.0052301
0.00194189
0.00755237
0.00367358
0.00422913
0.00961438
0.00509998
0.00647632
0.0101749
0.0048197
0.00770752
0.0136383
0.00964441
0.00618103
0.00476465
0.00537524
0.0105903
0.0126523
0.00997473
0.00629114
0.0070769
0.0125172
0.0115913
0.00848328
0.00843823
0.00444934
0.00624109
0.0129727
0.0110858
0.0126223
0.0173619
0.0130577
0.0126173
0.0155001
0.00933411
0.00536023
0.0101399
0.0108406
0.00213708
-0.000560547
0.00936914
0.0114312
0.00433423
0.00449939
0.00432422
0.00350342
0.0095293
0.00889868
0.00379871
0.00595581
0.00477466
-0.00022522
0.00373364
0.0101699
0.00567053
-0.00111108
0.00520007
0.013363
0.0111959
0.00954431
0.00756238
0.000435425
-0.000365356
0.00304797
0.00484473
0.0100598
0.00936914
-0.000535522
-0.00103601
0.00924402
0.0138885
0.0117965
0.00926404
0.00580066
0.00646631
0.0126874
0.011236
0.00418909
0.00567554
0.00836316
0.0055304
0.00705188
0.012287
0.0134081
0.0110658
0.00822302
0.00780261
0.0108005
0.0120117
0.00841321
0.00696179
0.0100798
0.00877356
0.00463452
0.00670654
0.0101599
0.00959436
0.00837317
0.00764746
0.00558044
0.00310303
0.00672656
0.0127424
0.00904382
0.00453442
0.00701685
0.00694177
0.00848328
0.0112109
0.00679663
0.00704688
0.00900879
0.00274768
0.00361353
0.0069718
0.00155652
0.00321814
0.00699683
0.00218213
0.00544531
0.0141989
0.0121969
0.00654138
0.00617102
0.00834814
0.00784265
0.00521509
0.007172
0.00886865
0.00361853
0.000995972
0.00475964
0.00838818
0.00992468
0.00715698
0.00546533
0.0101549
0.00724207
-0.000820801
0.00544031
0.0107355
0.00288782
0.00545032
0.013358
0.00702185
0.00437927
0.00931909
0.00642126
0.00834314
0.0149646
0.00866846
0.00455945
0.00964441
0.00536023
0.00227722
0.0107205
0.0100848
0.00349341
0.00738721
0.00862842
0.00456946
0.00797278
0.009224
0.00701685
0.0111559
0.00700183
-0.00341833
0.00271765
0.0100598
0.00259253
0.00142639
0.00946423
0.00860339
0.00229224
0.00173669
0.00323315
0.00247742
0.0065614
0.0120367
0.00655139
0.00211707
0.00611597
0.00265259
0.00084082
0.0103051
0.00976953
0.0023573
0.00632117
0.0108306
0.00920398
0.00974951
0.00948425
0.00462451
0.00152649
0.00332825
0.00677661
0.0098446
0.00860339
0.00310303
0.0026676
0.00423914
0.00199194
0.00514502
0.00844324
0.00333826
0.0015415
0.00283276
0.00084082
0.00201697
0.00522009
0.00458948
-0.000185181
-0.000945923
0.00813794
0.0110458
0.00577563
0.00884863
0.00964941
0.00417407
0.00667151
0.00741223
0.00388879
0.00815796
0.0104702
0.00536523
0.00354346
0.00491479
0.00381873
0.00351843
0.00714197
0.00826306
0.00633618
0.00702185
0.00339331
-0.00354346
-0.00043042
0.00587573
0.00499988
0.00506995
0.00832312
0.00639124
0.00367859
0.00852332
0.00960437
0.00401392
0.00741223
0.00939417
0.00178674
0.00533521
0.0121218
0.00745227
0.00670154
0.00843323
0.0060509
0.007172
0.00694177
0.00541528
0.00621606
0.00345337
0.00421912
0.0119016
0.0145492
0.0101949
0.00546533
0.00368359
0.00271265
0.00458948
0.0126924
0.0125673
0.00264258
0.00316309
0.00737219
0.0041991
0.00630115
0.0103701
0.00694177
0.00549036
0.00700684
0.00500488
0.006146
0.00951428
0.00337329
-0.000470459
0.00990967
0.0128325
0.00535522
0.00760742
0.00959436
0.00632117
0.00950928
0.00753235
0.000740723
0.00490479
0.0100298
0.00900378
0.00971948
0.00960437
0.00424414
0.000230225
0.00658142
0.0141088
0.00961438
0.00521008
0.00610095
0.00275269
0.00224719
0.00324316
-0.000350342
0.00383374
0.00842822
0.002052
0.00209705
0.00896375
0.00761743
0.0053302
0.00789771
0.00914893
0.00992468
0.0103951
0.00480969
-0.00114612
0.00411902
0.0103551
0.00524011
0.00235229
0.00619104
0.0063512
0.00797278
0.0103
0.00658643
0.00743225
0.0127274
0.0110958
0.00626611
0.00412402
0.00621606
0.0094342
0.00611597
0.00124121
0.00193188
0.00434924
0.00585571
0.0062511
0.00893872
0.0119617
0.00602588
0.00200195
0.00792273
0.0073822
0.00367859
0.00773254
0.00878857
0.0074873
0.00865845
0.005125
0.0029679
0.0077876
0.00882361
0.00351843
0.00142139
0.00459448
0.00619604
0.00630115
0.00804285
0.00699683
0.00518506
0.00725708
0.00775757
0.00677161
0.00865344
0.00972449
0.00728711
0.00450439
0.00476965
0.00551038
0.00522009
0.00842322
0.010295
0.00695178
0.00769751
0.0109757
0.00821802
0.00429419
0.00533521
0.00661145
0.0032782
0.00336829
0.00832312
0.00608594
0.00360852
0.00719702
0.00484973
0.00354346
0.00849829
0.00793774
0.00624109
0.00588074
0.0045094
0.00655139
0.00333325
-0.00175171
0.00458948
0.0099447
0.00903381
0.00897375
0.00579065
0.00478467
0.00976953
0.0095293
0.00423914
0.0035835
0.00461951
-0.000285278
-0.000905884
0.00918396
0.0108956
0.00501489
0.00947424
0.0122419
0.00624609
0.00524512
0.00680164
0.00580066
0.00613098
0.0066665
0.00464453
0.00230725
0.00592578
0.0096394
0.00441431
0.003073
0.00705188
0.00155151
-0.00237231
0.00279272
0.00381372
0.00402393
0.00640625
0.00318811
0.00286279
0.00907886
0.00950928
0.00624609
0.00762244
0.00906885
0.00733215
0.00603088
0.00545032
0.00305798
0.0021521
0.0063512
0.00826807
0.00695679
0.0107705
0.00944922
-0.000320313
0.000575562
0.00590076
0.00322314
0.00380371
0.00424915
0.00172668
0.00525012
0.00339331
-0.00182178
0.00402893
0.00752734
0.00610596
0.00950928
0.00846826
0.00459949
0.00599585
0.0066665
0.00500488
0.00392883
0.0058457
0.00854333
0.0065614
0.0065564
0.00771252
0.00313306
0.00479468
0.00933911
0.00374866
0.0034884
0.010215
0.00901379
0.00810791
0.00719702
-0.000700684
7.50732e-05
0.00924902
0.00965942
0.0063512
0.00794275
0.00927905
0.0073772
0.00539526
0.00560046
0.00624109
0.00880859
0.012312
0.00728711
0.00198193
0.00853833
0.0116313
0.00744727
0.00765247
0.00535022
0.00365356
0.0087085
0.00558044
0.000570557
0.00733716
0.00975452
0.00262256
0.00166162
0.00673157
0.00559045
0.00190186
0.00657141
0.00783264
0.000940918
0.00469458
0.0100548
0.00607092
0.0105052
0.0132429
0.00283777
0.00199695
0.00841321
0.00737219
0.00730212
0.0073822
0.00439429
0.00787268
0.0140687
0.0118416
0.00813293
0.0104202
0.00760742
0.00176172
0.00681665
0.0109857
0.0084082
0.010235
0.00760742
0.000630615
0.00233228
0.00374365
0.00200195
0.00474463
0.00577563
0.00228223
0.00127625
0.00443933
0.00340833
-1.00098e-05
0.00628613
0.00888867
0.0014364
0.00495984
0.0087135
0.00207202
0.00402893
0.00414404
-0.0032782
0.00291785
0.0105453
0.00583569
0.00444934
0.00938916
0.0115513
0.00885864
0.00593079
0.00556042
0.0039939
0.00453442
0.00751233
0.00439429
0.00117615
0.00413904
0.00721704
0.00997473
0.0101699
0.00411401
-3.50342e-05
0.00113611
0.00114111
0.000755737
0.00300793
0.00414404
0.00540527
0.0100098
0.0110408
0.00804285
0.0088186
0.00897876
0.00525012
0.00528015
0.00786768
0.0054353
0.000960937
0.00142139
0.00330322
0.00302795
0.00576562
0.00658142
0.0016366
0.00474963
0.0126423
0.010295
0.00709192
0.00984961
0.00928406
0.00652136
0.00503992
0.00119116
5.00488e-06
0.006151
0.00679163
-9.00879e-05
0.00264258
0.00679163
0.000220215
0.00196191
0.0100348
0.00657141
0.00253748
0.00206201
0.000615601
0.00371362
0.00456946
0.00461951
0.0119817
0.0134131
0.00815295
0.00730713
0.00541528
0.002052
0.00339331
0.00694177
0.00705188
0.00325317
0.00433923
0.00964441
0.00954932
0.00859839
0.00698682
-0.00084082
-0.0039989
0.00104102
0.00397888
0.00483472
0.00709692
0.00677661
0.00200696
0.00155652
0.00874854
0.0101949
0.00542029
0.00646631
0.00696179
0.00263757
0.00337329
0.00730713
0.00774756
0.00636121
0.00518005
0.00482971
0.00343335
0.000305298
0.00132629
0.00721704
0.00910889
0.00482471
0.00132129
-0.000255249
-0.000380371
0.00467456
0.0074873
0.00197693
0.00230725
0.0103351
0.00931409
0.0035835
0.00535022
0.00613098
0.00262256
0.0046145
0.00780261
0.00567554
0.0066665
0.00909888
0.00469958
0.00301294
0.00663647
0.00550537
0.00511499
0.00775256
0.00377368
-0.000680664
0.00203198
0.00391882
0.00137634
0.000325317
0.00311804
0.00465955
0.00333325
0.00355847
0.00269263
-2.50244e-05
0.00220215
0.00628113
0.00761743
0.00731714
0.00370862
0.00169165
0.00441931
0.0062561
0.00827808
0.00826306
0.00285278
0.000175171
-0.000115112
-0.000805786
0.0023573
0.00447937
0.00541028
0.00949426
0.0108556
0.00956433
0.00682166
0.00302795
0.00453442
0.00431421
0.0022572
0.00960437
0.0108956
0.00159155
0.00233228
0.00608594
0.00278271
0.0023573
0.00445435
0.00641125
0.00745728
0.00558545
0.00464954
0.00169165
0.000485474
0.00833813
0.00905884
0.0024574
0.00545532
0.00691174
0.00306299
0.00520508
0.00616602
0.00647632
0.00930408
0.00550537
0.00494482
0.0119867
0.00828308
-0.000455444
0.00231226
0.0073822
0.00546533
0.00236731
0.0021521
0.00352844
0.00484473
0.00579065
0.00667151
0.00704688
0.00642627
0.00410901
0.00149646
0.00402393
0.0090238
0.00619104
0.0011311
0.0029679
0.00334827
0.00248743
0.00763745
0.0104802
0.00888367
0.00662146
0.00132629
0.000255249
0.00336829
0.00138635
0.00146643
0.0049248
0.00332825
0.00250745
0.00556042
0.00705688
0.00661646
0.00547034
0.00510999
0.00646631
0.00851331
0.00785767
0.00447437
0.00687671
0.0104552
0.00488477
0.00347339
0.0104752
0.00939917
0.00340833
0.00351843
0.00488977
0.0046095
0.0075874
0.00908887
0.0023573
0.0011261
0.0084032
0.00619104
0.00514502
0.0118916
0.00504492
-0.00210205
0.00473962
0.00592578
0.00410901
0.00643127
0.00540527
0.00645129
0.00889368
0.00718201
0.00376868
0.00240234
0.00823804
0.0110958
0.0072771
0.00910388
0.00534521
-0.00220215
0.00329822
0.00586572
0.006151
0.0119316
0.00424915
-0.001026
0.00977454
0.00976953
0.00398889
0.00895874
0.012322
0.00897375
0.00427917
0.00269263
0.00416907
0.0059408
0.00860339
0.00544031
0.0021571
0.0106554
0.012252
0.00386877
0.00537024
0.0062561
0.000325317
-0.000310303
0.000995972
0.0038988
0.00926404
0.00986963
0.00762744
0.00299292
-0.00165161
0.00144641
0.00402393
0.00136633
0.0028728
0.00662646
0.0072821
0.00601086
0.00377368
0.00450439
0.00572058
0.00148145
0.00021521
0.00428918
0.00213708
-0.00121619
0.00347339
0.00632117
0.00382373
0.0043092
0.00613098
0.00575061
0.00692676
0.00904883
0.00567554
-0.000425415
-0.000305298
0.000910889
-0.000550537
0.00453442
0.0105803
0.00999475
0.00939917
0.00571057
0.00188684
0.00739722
0.00937915
0.00332825
0.000945923
0.00228223
0.0060459
0.00839819
0.00638123
0.0068717
0.00583069
0.00150647
0.00227722
0.00494482
0.00632617
0.0043042
0.00137134
0.00811792
0.0107755
0.00329822
0.00514001
0.0059458
0.000580566
0.00589075
0.00754236
0.00186682
0.00361853
0.00227722
-0.000630615
0.00294287
0.00387378
0.00441931
0.0047196
0.00308301
0.00508496
0.00391882
0.00496985
0.012322
0.00711694
-3.50342e-05
0.00547034
0.00649133
0.00441931
0.00517505
0.00302295
0.0066665
0.0110658
0.00775757
0.007172
0.00368359
-0.00356348
0.00100098
0.00763745
0.00557544
0.00432922
0.0057356
0.0068717
0.00708191
0.0058457
0.00654138
0.00731714
0.004104
0.000855835
0.00196692
0.0065614
0.00898877
0.00516003
0.000975952
0.00449438
0.0104702
0.0072821
0.00148145
0.00427917
0.00507495
0.00137634
0.00473462
0.00627612
0.00242737
0.00508496
0.00593579
-1.00098e-05
-0.000515503
0.00197693
0.00250745
0.00565552
0.00804285
0.00630115
0.00518506
0.00496484
0.00222717
0.00104102
0.00381873
0.00374866
0.00352344
0.00700684
0.00339832
-0.00181177
0.00415405
0.00746228
0.00268262
0.0027677
0.00519507
0.00540027
0.00621106
0.00435425
0.000330322
0.00172168
0.008203
0.00939417
0.00436926
0.00386877
0.00610596
0.00674658
0.0100198
0.00868347
0.00178674
0.00211206
0.0049198
0.00381372
0.00462451
0.00485974
0.00290283
0.00418408
0.00767249
0.00718701
0.00255249
0.00261755
0.00546033
0.00140137
-0.00199194
-0.000585571
0.000100098
0.00351343
0.00346838
-0.00189685
0.0024624
0.00759741
0.00189185
0.000985962
0.00679663
0.00772754
0.00651636
0.00739221
0.00771753
0.00540527
0.00452441
0.00679163
0.00668152
0.00670654
0.00702686
0.000830811
-0.00178174
0.00374365
0.00416406
0.00405396
0.0104752
0.0121318
0.00782764
0.00538025
0.00457446
0.00516504
0.00668152
0.00711694
0.00741724
0.00436426
-0.00288782
-0.00278271
0.00515503
0.00575562
0.0004104
0.000315308
0.00283777
0.0046095
0.00685669
0.00729211
0.00361853
-0.000875854
0.00166162
0.00525513
-0.000570557
-0.00118115
0.00653137
0.00282776
-0.0016416
0.00499487
0.00579565
0.00362354
0.00650134
0.00347339
-1.00098e-05
0.00305298
0.00451941
0.00679663
0.00925403
0.00382373
0.000165161
0.00536023
0.00760242
0.00368359
0.00295789
0.00552039
0.00390881
0.00087085
0.00434924
0.0069668
0.00162158
0.00139136
0.00716699
0.00462952
0.00149146
0.00445435
0.00423413
0.00509998
0.00590076
-0.000100098
0.00239734
0.0110208
0.0069718
0.00301294
0.00783765
0.00663147
0.00177673
0.00257751
0.00519006
0.00660645
0.00612598
0.00407898
0.004099
0.00581567
0.00524512
0.00332324
0.00366357
0.00432422
0.00281274
0.0039939
0.00845325
0.00739221
0.00413904
0.00946423
0.012272
0.00441931
0.00299292
0.00794775
0.00690173
0.0052301
0.00130627
-0.000825806
0.00931909
0.01026
0.000815796
0.0066665
0.0110057
0.0031781
0.00262756
0.00444434
0.00500488
0.0075874
0.00437427
0.00294287
0.0057406
0.0055354
0.00709192
0.00715698
0.00801782
0.0127975
0.00658643
0.000120117
0.00528015
0.00364856
0.00202698
0.00875854
0.00681665
0.00503992
0.0106954
0.0073822
0.00261255
0.00680164
0.00731213
0.0033833
0.00513501
0.00835315
0.00585071
0.00370862
0.00653137
0.00648633
0.00396887
0.00729712
0.00938916
0.00529517
0.00583069
0.00885864
0.00515002
0.00218713
0.00314807
0.00279272
0.0050249
0.00808289
0.00685168
0.00719202
0.00756238
0.00406897
0.00484973
0.0078877
0.00425916
0.0012312
0.00560547
0.00845325
0.00662646
0.00872351
0.00981458
0.00180676
-0.000765747
0.00692676
0.00756238
0.00231226
0.00283777
0.00661145
0.00907886
0.00726709
0.00446436
0.00733215
0.00763245
0.00208704
0.00340833
0.00872351
0.00453442
-0.0028728
0.00140637
0.0103351
0.00627612
-0.00130127
0.00237732
0.00359851
0.000775757
0.00740222
0.00933911
0.00202698
0.00322314
0.00466956
0.000330322
0.00354846
0.00767749
0.00705688
0.00765747
0.00434424
0.00086084
0.00379871
0.00536023
0.00322815
-0.000170166
0.000905884
0.00883362
0.0101849
0.00654138
0.00779761
0.00652637
0.00490979
0.00495483
0.00119617
0.00271765
0.00677661
0.00661145
0.00813293
0.00407898
0.000670654
0.0097395
0.0120217
0.00554041
0.0048197
0.00507996
0.00658643
0.0074873
0.00283276
0.00145142
0.00356848
0.00542029
0.00591077
0.00257751
0.00301294
0.00377368
-0.00042041
0.00262256
0.00700684
0.00536023
0.00693677
0.00637622
0.00357349
0.00550537
0.0050249
0.00415906
0.00569556
0.00493982
0.00578564
0.00662646
0.00554041
0.00619604
0.00513
0.00445435
0.00672156
0.00677661
0.00624609
0.00624109
0.00534021
0.00581567
0.00679163
0.00628613
0.00314307
0.000100098
0.000285278
-0.000235229
0.00146143
0.00540027
0.0026626
0.00224719
0.00762744
0.00524011
0.00165662
0.00324316
0.00162158
0.00131128
0.00547534
0.00681665
0.00394385
-0.000245239
-0.00177173
-0.000880859
-0.000175171
0.00373364
0.00940417
0.010295
0.00815295
0.00831812
0.00783264
0.00156152
-0.00235229
0.00260754
0.00668652
0.00631116
0.00583069
0.00665649
0.00936414
0.00649634
0.00108105
0.00610095
0.0089137
0.00201196
-0.000880859
-0.00191187
-0.00125623
0.00393884
0.00210205
5.50537e-05
0.00575061
0.00579065
0.00159155
0.00115112
0.0013313
0.00085083
0.000400391
0.00357349
0.00493982
-0.00107104
0.000715698
0.00678662
0.00272766
0.00333325
0.00848328
0.00606592
0.00628613
0.00531018
-0.00169165
-0.00128125
0.00196191
0.00191187
0.00467456
0.00632617
0.00375867
0.00115613
0.00228223
0.00447937
0.00121619
-0.000845825
0.000710693
-0.0011311
0.000820801
0.0036936
-0.00118616
-0.000665649
0.00369861
0.000305298
0.000150146
0.0056355
0.00508496
0.00042041
0.000675659
0.00396887
0.00126624
-0.00178174
0.00263757
0.00445935
0.00247241
0.00299792
0.000765747
-0.00180676
0.00129126
0.00461951
0.00436426
0.00385376
0.0047146
0.00197192
0.000640625
0.00871851
0.00856836
-0.00203699
0.00084082
0.00607593
-0.000610596
-0.00145642
0.00334326
0.00431421
0.00548535
0.00339832
-8.00781e-05
0.00247241
0.00422412
0.00231226
0.00271765
0.00241235
0.000270264
0.00294287
0.00414404
-0.00108606
0.000500488
0.00456946
-0.00161157
-0.00344336
0.00247742
0.00152649
-0.00137134
0.000315308
0.00275769
0.0035885
0.00240735
0.00270764
0.00355347
0.00569055
0.0104802
0.00614099
-0.000740723
0.00337329
0.00466455
0.00282275
0.00376868
-0.00164661
-0.0012262
0.00728711
0.0058457
0.00258752
0.00262756
0.000155151
0.00270264
0.00590576
0.00280273
0.000485474
0.000820801
0.00084082
-0.000460449
0.00111609
0.00470959
0.000890869
-0.00239233
0.00137634
0.00177173
0.00247241
0.00400891
-0.000820801
-0.00128625
0.00320813
0.00422412
0.0065614
0.00652637
0.000570557
-0.00101099
0.00437927
0.00820801
0.00438428
0.000360352
0.00312305
0.00367859
0.00250244
0.00513501
0.00221216
-0.000395386
0.00617603
0.00404395
-0.0052251
-0.000390381
0.00593579
0.00159155
0.00128625
0.000595581
-0.00640125
-0.00278772
0.00610596
0.00556042
0.00429419
0.00595081
0.00649133
0.00530518
0.00290283
0.00628113
0.0100398
0.00630615
0.00548535
0.00447937
-0.000830811
0.00219714
0.00683667
0.00504993
0.00585071
0.0076875
0.00624109
0.00265259
-0.000805786
0.0004104
0.00288782
0.00149646
-0.00251245
-0.0025675
0.00327319
0.00157153
-0.00243738
0.00513
0.00550037
-0.000970947
0.00293286
0.00156152
-0.00297791
0.00285278
0.00446436
0.00333325
0.00695679
0.00592578
0.00279272
0.0032782
0.00559546
0.00589075
0.00356348
0.00437927
0.00328821
0.000660645
0.00619104
0.00724207
0.00153149
0.00483472
0.00896375
0.00632117
0.00418408
0.002052
-0.000580566
0.000365356
0.00454944
0.00510498
0.00334827
0.00622607
0.0049248
0.00255249
0.00854834
0.006146
0.0026676
0.0121168
0.0093241
-7.50732e-05
0.00435925
0.00456946
0.000935913
0.0026626
5.00488e-05
-0.000880859
0.00164661
0.000380371
0.00139136
0.00428418
0.00462952
0.00231226
-0.00173669
-0.0011261
0.00126624
0.00125122
0.00424915
0.0045144
-0.000370361
5.50537e-05
0.00290283
0.00154651
0.000685669
0.00304797
0.00560547
0.00549036
0.00329321
0.0004104
-0.00138635
0.00312305
0.00990967
0.00630115
-0.00321313
-0.0036886
0.00313806
0.00671655
0.00366357
-0.000960937
0.00279272
0.00957434
0.0044043
-0.00155652
0.00380872
0.00545532
0.00206702
0.00318311
0.000670654
-0.00372363
-0.000685669
0.00411401
0.00570557
0.00328821
0.000930908
0.00490479
0.00549536
-0.00118115
-0.00278772
-0.00237231
-0.00567053
-0.00431921
0.000640625
0.00199194
0.000755737
-0.000140137
0.00103601
0.000545532
-0.00288281
0.000740723
0.00715198
0.00244238
-0.00199695
0.00361853
0.00492981
-0.000555542
-0.00223218
0.000890869
0.00514502
0.00640625
0.00445935
0.00319312
0.00391882
0.00617102
0.00550037
0.00240234
0.00285779
0.00364856
0.00555542
0.00808789
0.00372864
0.00246741
0.00285278
-0.00508997
-0.00202197
0.00578564
0.000160156
0.00355347
0.00949927
0.000715698
0.00167664
0.00884363
0.00615601
0.00661646
0.00815295
0.00582068
0.00323315
-0.00284277
-0.00516504
-0.000765747
0.00185181
0.00121118
-0.000200195
0.00224719
0.00488977
0.0027627
0.00302295
0.00345837
0.00228223
0.00526514
0.00615601
0.00346838
0.00120117
0.00176172
0.00591077
0.000950928
-0.00402393
0.00637622
0.00684167
-0.0026626
0.00156653
0.00417908
0.00176672
0.00544531
0.00375366
0.000495483
0.00279773
-0.000765747
-0.00624109
-0.00244739
0.00126123
-0.00323816
-0.00201196
0.00524011
0.000800781
-0.00541528
-0.00379871
-0.00362354
0.00043042
0.00286279
-0.00107104
0.00388879
0.00667651
0.00310803
0.00579565
7.50732e-05
-0.00552539
0.00442932
0.0064563
0.000565552
-0.000595581
-0.00218713
0.000880859
0.00265259
-0.00063562
0.00339832
0.00610596
0.00456946
0.00698682
0.0054353
0.00325818
0.00434924
5.50537e-05
-0.00313306
0.000745728
0.00438928
0.00236731
-0.00156653
0.00219214
0.0068717
0.00314307
0.00116614
0.00139136
-0.000575562
0.00063562
0.000230225
0.000670654
0.00729712
0.00604089
0.000500488
0.00357849
0.00536023
0.00568555
0.00763745
0.00241235
-0.000580566
0.00309802
0.00265759
0.00372864
0.00422412
-0.00264758
-0.0027627
0.00247241
0.00217712
0.00131628
-0.00190686
-0.00333325
0.00351343
0.00221716
-0.00723706
-0.00648132
0.000835815
0.00557544
0.00755737
0.00605591
0.00145142
-0.00167664
0.00164661
0.00475964
0.0032832
0.00452942
0.00298792
-0.00155652
0.00190686
0.00125122
-0.00639124
-0.00351843
0.00324817
0.00311804
0.00140137
0.000370361
9.00879e-05
0.0012312
0.00377368
0.00303296
-0.00105103
0.00280273
0.00529016
-0.00273267
-0.00168665
0.00407397
0.00149146
0.00393884
0.00506494
2.50244e-05
0.00457947
0.00575061
-0.00474963
-0.00472461
0.00554041
0.00798779
0.00386377
0.00231226
0.000650635
-0.00200696
0.00137134
0.00330823
-0.000465454
0.00217212
0.00477466
0.00044043
0.000270264
0.00159656
0.000735718
0.00134631
0.000660645
0.00362354
0.00854834
0.00557043
0.00234729
0.00185181
-0.00156653
-0.00202197
0.00119617
0.00119116
-0.00233228
-0.00251245
0.00359851
0.0043092
-0.00103601
0.00193689
0.00504492
0.000240234
0.00193188
0.00544531
-0.00285278
-0.00792273
0.000165161
0.00395386
-0.000580566
0.00241736
0.00836316
0.00364355
9.00879e-05
0.00503992
0.00372363
-0.00042041
0.00482971
0.00623108
-0.000150146
0.00126123
0.0033833
-0.00124121
0.00141138
0.00506995
-0.000580566
[truncated: 318,002+ more rows]
