# Supplementary material for: Multi-target and ultra-high-speed optical wireless communication using a thin-film lithium niobate optical phased array
Source: Nat Commun. 2025 Dec 15;17:969. doi: 10.1038/s41467-025-67696-3 (PMC12847847; doi:10.1038/s41467-025-67696-3)
Supplement: Supplementary file 6 — Source data [file 41467_2025_67696_MOESM6_ESM.zip › Data/OPA_Coherent_transmission/Angel31-1565nm-I.xlsx]

## Sheet: Sheet1
-0.0244666
-0.0206367
-0.0105007
-0.00764502
-0.00719385
-0.00903442
-0.012731
-0.0156943
-0.0130591
-0.0069939
-0.0096394
-0.0115825
-0.00566602
-0.0105264
-0.0189038
-0.0148074
-0.0113774
-0.0101367
-0.00665552
-0.0104854
-0.0165403
-0.015479
-0.0135461
-0.0177656
-0.0184731
-0.00638892
-0.00505078
-0.0184116
-0.0120901
-0.00355884
-0.0158994
-0.0141409
-0.00600439
-0.0174631
-0.0190679
-0.012208
-0.0187756
-0.0192678
-0.0125823
-0.013218
-0.0127874
-0.00977783
-0.0101777
-0.0135564
-0.0156482
-0.0129924
-0.012572
-0.0152585
-0.0137666
-0.0107468
-0.00846533
-0.0096958
-0.0144434
-0.0118491
-0.00656836
-0.00711694
-0.00587109
-0.00579932
-0.0100137
-0.0102598
-0.0107878
-0.0161558
-0.0186116
-0.012854
-0.00646582
-0.0109878
-0.0152483
-0.0103674
-0.0145408
-0.0206367
-0.0107058
-0.00598389
-0.0141101
-0.0157866
-0.0133
-0.0164326
-0.0222773
-0.019842
-0.00696826
-0.00349219
-0.0105828
-0.0103521
-0.0099624
-0.01229
-0.00879346
-0.00921899
-0.0136692
-0.0159507
-0.0186423
-0.0138179
-0.00883447
-0.0150483
-0.0154124
-0.0115774
-0.0134795
-0.00826025
-0.00557886
-0.0126797
-0.0119158
-0.0115876
-0.0171145
-0.0135667
-0.00904468
-0.0119517
-0.015438
-0.0139563
-0.00620435
-0.0069939
-0.016771
-0.0159609
-0.0130745
-0.014105
-0.00978296
-0.0119414
-0.0167351
-0.0117004
-0.0110442
-0.0130181
-0.0105674
-0.0138948
-0.0149253
-0.00973169
-0.0111775
-0.013095
-0.00917285
-0.00933691
-0.0141768
-0.0130181
-0.00685034
-0.00918311
-0.0153201
-0.0119004
-0.00900366
-0.0117415
-0.0111877
-0.0112134
-0.0113672
-0.00809619
-0.00928052
-0.011075
-0.00785522
-0.00780396
-0.00970605
-0.00866016
-0.0100188
-0.0127976
-0.0112288
-0.00959326
-0.0116543
-0.0116646
-0.00913696
-0.00931128
-0.00933691
-0.00789111
-0.00874731
-0.00852686
-0.0068811
-0.00997778
-0.0131001
-0.00913696
-0.0062146
-0.0107212
-0.0122593
-0.00874731
-0.0118337
-0.0160071
-0.0120491
-0.00854224
-0.00616846
-0.00352295
-0.00960864
-0.0144536
-0.00958813
-0.0124028
-0.0194832
-0.0133257
-0.00835254
-0.0135205
-0.0125823
-0.00830127
-0.00982397
-0.00927539
-0.00797827
-0.00966504
-0.00893701
-0.00874219
-0.00856274
-0.00534814
-0.00803467
-0.015679
-0.0182578
-0.0130181
-0.00505591
-0.00789624
-0.0150842
-0.011762
-0.0139871
-0.0191345
-0.00838843
-0.00646582
-0.0189294
-0.0156738
-0.00850122
-0.015356
-0.0187603
-0.0123875
-0.00801929
-0.00987524
-0.0129155
-0.0130078
-0.0107007
-0.00860889
-0.0116184
-0.0144741
-0.0113826
-0.0149509
-0.0196677
-0.0101726
-0.00616846
-0.0136948
-0.0118953
-0.00920874
-0.0158584
-0.0162891
-0.00846021
-0.00785522
-0.016325
-0.0172017
-0.00879858
-0.0101675
-0.0157559
-0.00907544
-0.00450732
-0.0110288
-0.0139409
-0.0101829
-0.00559424
-0.00521997
-0.013459
-0.019314
-0.0178477
-0.0196831
-0.0162327
-0.00681445
-0.0113723
-0.01673
-0.012126
-0.0168274
-0.0205803
-0.0130642
-0.0103982
-0.0102649
-0.0131565
-0.0190986
-0.0123413
-0.00752197
-0.0145869
-0.0144229
-0.0103623
-0.00843457
-0.00772705
-0.0131514
-0.0145869
-0.0144331
-0.0188525
-0.013054
-0.00749634
-0.0122336
-0.0102546
-0.00655298
-0.00893701
-0.0111775
-0.0146536
-0.0147305
-0.0126643
-0.0159814
-0.0164121
-0.0109878
-0.00719897
-0.0100085
-0.01451
-0.0096394
-0.0073374
-0.0146843
-0.011521
-0.00410229
-0.00834229
-0.0131821
-0.013259
-0.008573
-0.0028667
-0.00744507
-0.0121311
-0.00962402
-0.013418
-0.0178682
-0.00990088
-0.00157471
-0.00694775
-0.0143613
-0.0103213
-0.00686572
-0.00886523
-0.00646069
-0.00858838
-0.0154072
-0.0117261
-0.0067478
-0.00944971
-0.0121824
-0.0148843
-0.0159148
-0.0115979
-0.00796802
-0.0102341
-0.0141152
-0.0109058
-0.00757837
-0.0136794
-0.0137051
-0.0068042
-0.0091626
-0.00847046
-0.0055481
-0.0157148
-0.0161865
-0.00604541
-0.0116594
-0.0136333
-0.00529175
-0.0102034
-0.0129309
-0.00796289
-0.0120645
-0.0113313
-0.00748096
-0.0125618
-0.00914722
-0.00311279
-0.0110186
-0.0182988
-0.0143972
-0.00670679
-0.00920874
-0.0158276
-0.00678369
-0.00329224
-0.0150637
-0.0113826
-0.00452271
-0.00960864
-0.00750146
-0.00548657
-0.00556348
-0.00388696
-0.0145767
-0.0158225
-0.0012312
-0.00452271
-0.0135461
-0.0116543
-0.0130745
-0.010998
-0.00382031
-0.00361523
-0.00793726
-0.0128591
-0.0126694
-0.0098291
-0.0117107
-0.00750146
-0.00188232
-0.00985474
-0.0156943
-0.0110288
-0.00984448
-0.0125156
-0.0140435
-0.0142998
-0.0121055
-0.010752
-0.00962915
-0.00459448
-0.00338452
-0.00907544
-0.00985986
-0.00635303
-0.00744507
-0.00855249
-0.00825
-0.0114851
-0.0156943
-0.0188269
-0.0177913
-0.0114031
-0.00885498
-0.00935229
-0.00809106
-0.011844
-0.0134539
-0.00579419
-0.00493286
-0.00995728
-0.00787573
-0.00939331
-0.0143716
-0.0103469
-0.00831665
-0.00957788
-0.00556348
-0.00950098
-0.014469
-0.00742456
-0.0101675
-0.0166428
-0.00558911
-0.000754395
-0.0077168
-0.00609668
-0.00484058
-0.010634
-0.0164788
-0.0170889
-0.00818848
-0.00555835
-0.0135769
-0.0117056
-0.00498926
-0.00460474
-0.00586597
-0.00933179
-0.00818335
-0.00297949
-0.00559937
-0.00885498
-0.0125259
-0.0186987
-0.0113672
-0.00235913
-0.00822437
-0.0110442
-0.00876782
-0.0111519
-0.00913184
-0.00387671
-0.00191309
-0.00277441
-0.0103264
-0.0160583
-0.0118081
-0.0108853
-0.0155764
-0.014551
-0.00931128
-0.0067478
-0.00992651
-0.0126951
-0.00848584
-0.008896
-0.0152637
-0.0125054
-0.00795264
-0.00960352
-0.00697339
-0.00304614
-0.00518408
-0.00924976
-0.0125669
-0.0132231
-0.0112134
-0.0085166
-0.00604028
-0.00519946
-0.00428174
-0.00810645
-0.0153508
-0.00968042
-0.00375879
-0.0110903
-0.00861914
-0.00352808
-0.0117363
-0.010229
-0.00553784
-0.0130232
-0.0110032
-0.00285132
-0.00505078
-0.00696313
-0.00326147
-0.00286157
-0.0108237
-0.0119055
-0.00175928
-0.00834741
-0.0166531
-0.00111328
0.000973389
-0.0102546
-0.00508667
-0.00781421
-0.0141563
-0.00643506
-0.00860376
-0.00772705
0.00533643
-0.000815918
-0.0114954
-0.00656323
-0.0046355
-0.00684521
-0.00592236
-0.00506616
-0.00574292
-0.00672729
-0.00410229
-0.00498413
-0.0108391
-0.00947021
-0.00839355
-0.0114031
-0.00907544
-0.00845508
-0.0086499
-0.00616333
-0.0103469
-0.0125977
-0.00775781
-0.00729126
-0.0081731
-0.00665039
-0.00794238
-0.0111621
-0.0110903
-0.00755786
-0.00846533
-0.0114185
-0.00945996
-0.00897803
-0.00794751
-0.00596851
-0.0106084
-0.00952148
-0.00374341
-0.00716309
-0.00777832
-0.00749634
-0.0154021
-0.0140127
-0.0060249
-0.00905493
-0.0151663
-0.0125566
-0.00569678
-0.00617871
-0.00839355
-0.00268213
-0.00635815
-0.0163813
-0.00920361
-0.00645557
-0.018668
-0.0131411
-0.00196436
-0.0107007
-0.0123977
-0.00255908
-0.00544556
-0.00684521
-0.00226172
-0.0114543
-0.0186372
-0.0100598
-0.00390234
-0.00772192
-0.012572
-0.00701953
-0.000810791
-0.0114082
-0.0162327
-0.00591724
-0.00455347
-0.00545068
-0.00504053
-0.00934717
-0.00419458
-0.00428687
-0.0149099
-0.0101675
-0.00592236
-0.0108186
-0.00553271
-0.00545581
-0.0137358
-0.0106545
-0.0064043
-0.010511
-0.0104648
-0.00429199
-0.00635815
-0.0130591
-0.00996753
-0.00963428
-0.0127822
-0.00654785
-0.00853198
-0.013541
-0.00541992
-0.00663501
-0.0122336
-0.00617358
-0.00563525
-0.00735278
-0.00357935
-0.00404077
-0.00539941
-0.00459961
-0.00424072
-0.00729639
-0.0105315
-0.00567114
-0.00702466
-0.0142434
-0.00613257
-0.00167725
-0.0121926
-0.0146228
-0.0103367
-0.00705029
-0.00405103
-0.00709131
-0.0114646
-0.0104854
-0.00529688
-0.00258472
-0.00569678
-0.00420996
-0.00326147
-0.00933179
-0.00531226
0.000829834
-0.00519946
-0.00732715
-0.0073938
-0.0140076
-0.0132385
-0.00793726
-0.0107212
-0.0108904
-0.0039126
-0.00652734
-0.0139871
-0.00977783
-0.00880371
-0.015356
-0.0119158
-0.00802954
-0.00892163
-0.00560449
-0.00697852
-0.0105366
-0.00758862
-0.00483545
-0.00531226
-0.0092959
-0.00920361
-0.00435352
-0.00881396
-0.0111775
-0.00647607
-0.00888062
-0.00470728
0.00153223
-0.00837817
-0.0123772
-0.00801929
-0.0137256
-0.0164326
-0.0085166
-0.00276416
-0.00685547
-0.0121055
-0.00740405
-0.00451245
-0.00714771
-0.00649146
-0.0110852
-0.0126899
-0.00361523
-0.00525073
-0.0108494
-0.00648633
-0.00671704
-0.00747583
-0.00304102
-0.00558911
-0.00921899
-0.00848584
-0.00956763
-0.00690674
-0.00218994
-0.00586597
-0.00853711
-0.0029436
-0.00447656
-0.0123875
-0.00714258
0.00325488
-0.000400635
-0.00919336
-0.00952148
-0.00605566
-0.00469702
-0.00363574
-0.00335889
-0.00545068
-0.00608643
-0.00658374
-0.00894214
-0.00571216
-0.00189258
-0.00664526
-0.00826025
-0.00535327
-0.0112083
-0.0162429
-0.0104905
-0.00854736
-0.0140178
-0.013054
-0.00662476
-0.00373315
-0.00472778
-0.00900879
-0.0109109
-0.00622485
-0.00553271
-0.00991113
-0.00834741
-0.00448682
-0.00619922
-0.00842944
-0.00358447
0.00178857
-0.00130298
-0.00370239
-0.00350244
-0.00809619
-0.00885498
-0.00759888
-0.00880371
-0.00532251
-0.00807056
-0.0112595
-0.00283594
-0.00857813
-0.0186987
-0.00737842
-0.00407666
-0.0132744
-0.00967529
-0.0037793
-0.00611206
-0.00884985
-0.00308716
0.00400342
-0.00271289
-0.00559424
-0.000764648
-0.0102393
-0.013418
-0.00217456
-0.00270264
-0.00553271
-0.00423047
-0.00827051
-0.00576855
-0.00197974
-0.00970093
-0.0135205
-0.00682471
-0.00449194
-0.00968042
-0.0105828
-0.00607104
-0.00337939
-0.00390234
-0.00842944
-0.010188
-0.00739893
-0.0100085
-0.00866528
-0.00280518
-0.00832178
-0.0119414
-0.00664526
-0.00407153
-0.00682983
-0.0167043
-0.012613
0.00412646
-0.00719385
-0.0193806
-0.00474829
-0.00588135
-0.0137153
-0.00276416
0.000645264
-0.00312305
-0.0030564
-0.00486621
-0.00495337
-0.00452783
-0.00260522
-0.00380493
-0.0112954
-0.00880371
-0.00695801
-0.012813
-0.0090293
-0.0096958
-0.0109673
-0.000200684
-0.00587109
-0.0143716
-0.00403052
-0.00321021
-0.00629663
-0.000800537
-0.00390747
-0.00775269
-0.00388184
-0.000826172
-0.00458936
-0.0122388
-0.00880371
-0.00346655
-0.00541992
0.000306885
-0.00281543
-0.0148586
-0.00659399
-0.00268213
-0.012126
-0.00609155
-0.00356396
-0.010675
-0.00267188
0.00476733
5.05371e-05
-0.00199512
-0.00271802
-0.00555835
-0.00579932
-0.00510205
-0.00678369
-0.00821924
-0.00705542
-0.00666577
-0.00530713
-0.0012876
-0.00389722
-0.010511
-0.00872168
-0.00518408
-0.00847046
-0.00955737
-0.00470728
-0.00441504
-0.00915234
-0.0074707
-0.00276416
-0.0042356
-0.00286157
0.00365991
0.00208594
-0.00278467
-0.00251294
-0.0049021
-0.0054353
-0.00105176
-0.0049021
-0.00754761
-0.000457031
-0.000405762
-0.00307178
-0.000882568
-0.00371265
-0.00333838
0.000532471
-0.00555835
-0.0116851
-0.00940356
-0.0049585
-0.0061582
-0.0117209
-0.00546606
0.00322412
-0.000836426
0.000845215
0.00345483
-0.00488159
-0.00714258
-0.00670679
-0.00470728
0.00288062
-0.00110815
-0.00478931
-0.00255908
-0.0110801
-0.00854224
0.00219873
-0.0048252
-0.00791675
-0.00141064
-0.000354492
-0.00148242
-0.00640942
-0.0034563
0.00522876
-0.00240015
-0.00596338
-0.000349365
-0.00837817
-0.0112852
-0.00408179
-0.00459961
-0.00524048
-0.00690161
-0.0081936
-0.00238989
-0.00606079
-0.0129565
-0.00809619
-0.00730151
-0.00873706
-0.00258984
-0.000636475
-0.00266162
-0.00317944
-0.00348706
-0.00193872
-0.00305127
-0.00440479
-0.00351782
-0.010511
-0.0124182
-0.00112354
-0.00181055
-0.00696826
0.00277295
0.00456738
-0.00513794
-0.00640942
-0.00551733
-0.00700928
-0.00605566
-0.0051687
-0.00477905
-0.0060249
-0.00548657
-0.00242578
-0.0051687
-0.00502002
0.0011272
-0.000523682
-0.00442017
-0.0068811
-0.00931641
-0.00468677
-0.00652734
-0.0119773
-0.000723633
0.00562866
0.000101807
0.00318823
0.00278833
-0.0025437
-0.000800537
-0.000169922
0.00153735
0.000245361
-0.00828076
-0.0068606
-0.00422534
-0.0070708
-0.00301025
-0.00809619
-0.0166172
-0.00754248
-0.00287695
-0.00485083
-0.000995361
-0.00554297
-0.00791162
1.97754e-05
0.00058374
9.15527e-05
0.000916992
-0.00464575
-0.00650171
-0.00742456
-0.00871655
-0.00129272
-0.000667236
-0.0103674
-0.0103572
-0.00831665
-0.017335
-0.0191294
-0.00549683
-0.000185303
-0.00804492
-0.00927539
-0.00722974
-0.00604541
0.0034856
0.00444434
-0.00826025
-0.00915234
-0.00209253
-0.00308203
-0.00631201
-0.00711182
-0.0058147
-0.00647095
-0.0103674
-0.0105674
-0.00822949
-0.0047688
-0.00221558
-0.00605566
-0.00772705
-0.00833203
-0.0135769
-0.0102905
-0.00572754
-0.0100906
-0.00847046
-0.00289233
-0.00148242
-0.00407666
-0.0105161
-0.00778857
-0.00196948
-0.00527637
-0.00410742
-0.00293848
-0.00390234
0.000640137
-0.00677856
-0.012572
-0.00185156
-0.00144653
-0.00105688
0.00564917
-0.00435352
-0.0074707
0.00271143
0.000783691
-0.00196436
-0.00198486
-0.00560962
-0.00642993
-0.00750659
-0.00429712
-0.00182593
-0.00676831
-0.00238477
-0.00160034
-0.0104136
-0.00326147
-0.000539063
-0.0112595
-0.00497388
0.000906738
-0.00769629
-0.00571216
-0.000318604
-0.00762451
-0.0119773
-0.00421509
0.000378662
-0.00387671
-0.00365112
-0.00114404
-0.00405615
-0.0037793
-0.00120044
-0.000851807
-0.000134033
-0.00252319
-0.0056814
-0.0058916
-0.00529175
-0.00507129
-0.00843457
-0.00909082
-0.00758862
-0.0114595
-0.00384082
0.00596704
-0.00571729
-0.00974194
-0.000856934
-0.00431763
-0.00334351
0.00162964
-0.00363062
-0.00147729
0.00338818
-0.00137988
-0.00484058
-0.00592749
-0.0081731
-0.00958301
-0.00484058
0.00161426
-0.00395361
-0.00576343
0.00161426
-0.00484058
-0.00973169
-0.0042356
-0.00801416
-0.0090498
-0.00579932
-0.00801929
-0.00365112
-0.0035127
-0.0108853
-0.00660938
-0.00042627
-0.00166699
-0.00464575
-0.00548657
-0.00179517
-0.00621973
-0.0137256
-0.00787573
-0.00410229
-0.00426636
-0.00200537
-0.00922412
-0.0107468
-0.000513428
0.000353027
-0.0012876
-0.000995361
-0.00749634
-0.010147
-0.00515845
-0.000467285
-0.000421143
-0.00353833
-0.00079541
0.00301904
-0.00079541
-0.00480981
-0.00614795
-0.0047124
-0.000226318
-0.000754395
-0.00278467
0.002573
0.00570557
-0.00286157
-0.008896
-0.000467285
0.00349585
-0.00357422
-0.00143115
0.00109131
-0.00757324
-0.00882422
-0.00523022
-0.00731177
-0.00579932
-0.00388696
-0.0042561
-0.00144653
-0.00224121
-0.00317432
0.00369067
0.00544922
-0.00283594
-0.00733228
-0.00662476
-0.00901392
-0.0081936
-0.00104663
-0.000995361
-0.00450732
-0.000410889
-0.000656982
-0.00513794
-0.00100049
0.000788818
-0.00229761
-0.00266675
-0.0122439
-0.01754
0.00136304
0.00903809
-0.00767578
-0.0103674
-0.00227197
-0.00409204
-0.00326147
0.000127441
-0.00206177
-0.00514819
-0.00780908
-0.00591724
-0.00132349
0.000660645
0.0017937
-0.00370752
-0.00499438
0.00573633
0.00164502
-0.00770142
5.05371e-05
0.00122974
-0.00198999
0.000378662
-0.00807568
-0.00892676
0.000824707
-0.00590186
-0.00970093
0.00151685
0.00365991
-0.0021438
-0.00237451
0.000763184
-0.000303223
-0.00132861
0.00308569
-0.00079541
-0.00781421
-0.00267188
-0.00314868
-0.00900366
-0.00254883
0.00242432
-0.0011748
-0.0052251
-0.00920361
-0.00898828
-0.00473804
-0.000600586
0.00192187
0.00271143
0.00506982
0.00220898
-0.00473804
-0.00314355
-0.0035896
-0.00754761
-0.00258984
-0.00225659
-0.00718359
-0.00464063
-0.00557373
-0.0102239
-0.00768091
-0.00287183
-7.76367e-05
0.00239868
0.00427002
0.00205518
-0.00291797
-0.00418945
-0.00444067
-0.0037793
-0.000446777
-0.00290771
-0.00595313
-0.003
-0.00402539
-0.00505078
0.00087085
0.00292676
-0.00345117
-0.007927
-0.00439966
-0.00307178
-0.00508667
-5.85937e-06
-0.000933838
-0.00959839
-0.00479443
-9.81445e-05
-0.00849609
-0.00965479
-0.000903076
0.00635156
0.0074436
0.00022998
-0.00622485
-0.00529688
-0.00319482
-0.00541479
-0.00613257
0.00176807
0.00408545
-0.00458423
-0.00615308
-0.00387671
-0.00126709
0.00869971
0.007823
-0.00407153
-0.00621973
-0.0051687
-0.00530713
-0.00360498
-0.00428687
-0.00253857
-0.00162085
-0.0046355
-0.00248218
-0.00152856
-0.00660425
-0.00942407
-0.00688623
-0.000134033
-0.00131323
-0.00962915
-0.00391772
0.00439819
-0.000318604
0.000696533
0.00548511
-4.6875e-05
-0.00025708
0.00809473
0.00513647
-0.00581982
-0.00644019
-0.00304614
-0.00849609
-0.00991113
-0.00204126
-0.00275391
-0.00809619
-0.00481494
-0.00300513
-0.00362549
-0.00097998
-0.00510205
-0.00843457
-0.00097998
-0.000923584
-0.00617358
0.000383789
0.00404443
-0.00288208
-0.00452271
0.00046582
0.00338818
0.00170654
-0.000672363
-0.0018208
-0.00443555
-0.00336914
-0.00211304
-0.00728101
-0.00519434
-0.000533936
-0.00428174
-0.0017644
0.000286377
-0.0028103
0.00290625
-0.00097998
-0.0107058
-0.00179517
0.00033252
-0.00761426
-0.000887695
0.0017168
-0.00754761
-0.00908057
-0.0039126
-0.00298462
-0.00605566
-0.00162598
0.00203979
-0.00627612
-0.00192334
0.00718726
-0.00496875
-0.00740405
0.00352148
-0.00143628
-0.00544043
-0.00271289
-0.00541479
-0.0045022
-0.00275903
-0.00240527
-0.000436523
-0.00324609
-0.00597363
-0.00723486
-0.00405615
0.0069668
0.00535181
0.000624756
0.00914062
0.00307544
-0.00435352
0.00767944
0.00275757
-0.0103213
-0.00437402
-0.00315381
-0.00471753
-0.0012312
-0.00729639
-0.00625049
0.0042854
0.00124512
-0.00694263
-0.00767578
-0.00347681
0.000850342
0.000142822
-0.00304102
-0.0104802
-0.0154636
-0.00514307
0.000168457
-0.0063479
-0.00268726
0.00116309
-0.00393823
-0.00506616
-0.0029231
0.000711914
0.000624756
-0.00343066
0.00190649
0.00349585
-0.00443555
-0.002677
-0.00130298
-0.00540967
-0.00246167
-0.00121582
-0.00230273
-0.00352808
-0.00744507
-0.00198486
0.000317139
-0.00869604
-0.00430737
0.00108105
-0.00491748
0.000722168
0.0036189
-0.00636328
-0.00249756
0.00405469
-0.00244116
-0.00350244
-0.000667236
-0.00278979
-0.00325635
-0.00462012
-0.00511743
0.000588867
0.00265503
-0.00157983
-0.00426123
-0.00295898
-0.000154541
-0.00215405
-0.00411255
-0.000457031
-0.00277441
-0.00402539
0.00279346
-0.00502002
-0.014228
-0.00243091
5.05371e-05
-0.00976758
-0.00629663
-0.00318457
-0.00591211
-0.0037998
-0.00210278
-3.14941e-05
4.39453e-06
-0.00498413
-0.00636841
-0.00738354
-0.00710156
-0.000954346
0.00168604
0.00387012
0.00554663
-0.000175049
-0.00129785
-0.00191821
-0.00839868
-0.00429199
-0.00106201
-0.00896777
-0.00514307
0.00384448
-0.00114404
-0.00571729
-0.000774902
0.00100415
-0.00535327
-0.00788086
-0.00228223
-0.000744141
-0.000990234
0.00311133
-0.00072876
-0.00859351
-0.00710669
-0.00461499
-0.00454321
-0.00211816
-0.00183105
-0.00277441
-0.00338452
-0.00758862
-0.0106956
-0.00810645
-0.002677
0.00081958
-0.00275391
-0.00626587
-0.00044165
0.00322925
-0.00179517
-0.00471753
-0.00459448
-0.0044458
-0.00477905
-0.00837817
-0.00698364
-0.00190796
-0.00582495
-0.00601978
0.000711914
-0.00260522
-0.00305127
0.00314722
-0.00406641
-0.0109519
-0.00525073
-0.00127734
0.00106567
0.000194092
-0.00560962
-0.00218481
0.00225
-0.0049021
-0.00890112
-0.00583008
-0.00398438
-0.00247192
-0.00329736
-0.00360498
0.00172192
0.00240894
-0.00403052
-0.00622998
-0.00398438
-0.00108765
0.00149634
0.00136816
0.00234229
0.00111182
-0.00727588
-0.00741431
-0.000574951
-0.00408179
-0.00465088
0.00291138
0.00154248
-0.00142603
-7.32422e-07
-0.00125171
-0.00146191
-0.00428687
-0.00789111
-0.00284106
-0.0011543
-0.00536353
-0.0057019
-0.00741943
-0.00845508
-0.00507129
-0.00226172
-0.000662109
-0.00467651
-0.00734253
-0.000451904
-0.00148242
-0.00795264
-0.00331274
-0.00112354
-0.0033999
0.00231152
0.00560815
0.000409424
-0.00359985
-0.00246167
-0.000949219
-0.0029436
-0.00439966
-0.00470215
-0.00454321
-0.00194897
-0.00392798
-0.00442529
0.00334204
-0.000954346
-0.0103879
-0.00342554
0.000645264
-0.00134912
0.00488013
0.00293188
-0.00685034
-0.0074707
-0.00393823
3.00293e-05
0.00197827
-0.00131323
-0.00230786
-0.00107227
-0.00165674
-0.00399463
-0.00532764
0.00148608
0.00496729
-0.00317944
-0.00267188
0.00319336
-0.000790283
-0.000877441
1.46484e-05
-0.00803979
-0.00542505
0.00542358
0.000368408
-0.00917285
-0.00399463
0.00236279
3.00293e-05
0.000250488
0.00098877
-0.0027334
-0.000128906
0.00466992
0.00341382
0.00454688
0.00441357
-0.000574951
-0.000544189
-0.00042627
-0.00332812
-0.000503174
0.00306519
0.00145532
-0.000251953
0.000865723
0.0017937
0.000204346
0.00163477
0.00398291
-0.00164648
-0.00555322
-0.00253345
-0.00251294
-0.000944092
0.0023269
-0.000872314
0.000629883
0.00606445
-0.00264624
-0.0126079
-0.00474829
0.0036394
0.000717041
-0.000544189
-0.00192334
-0.00592236
-0.00182593
-0.000216064
-0.00580444
-0.00236426
-6.22559e-05
-0.0049585
-0.000872314
0.0021936
-0.00322046
-0.00446631
-0.0037793
-0.00237451
0.00117334
0.00196289
0.00243457
0.00177319
0.00180908
0.0025166
-0.00547632
-0.00756812
0.000834961
-0.0020874
-0.00488159
0.000435059
-0.00116968
0.000958008
0.00505957
-0.000769775
-0.00143115
0.00188599
-0.000810791
-0.00334351
-0.00333838
0.00100928
0.0032395
0.000875977
0.00453149
0.00492627
0.00239868
0.00528003
-0.00309229
-0.00742456
0.00543384
0.000983643
-0.0100085
-0.00215918
0.000168457
-0.00303589
0.000896484
0.000496582
-0.00108765
-0.000774902
-0.000292969
0.0033728
0.00098877
-0.00325635
0.000660645
0.00283447
0.00264478
0.00161938
-0.00229761
-9.81445e-05
-0.000487793
-0.00756812
-0.000549316
0.00952515
0.00240894
-0.00493799
-0.00175928
0.00521338
0.00965332
0.00416235
-0.00233862
0.000394043
0.00287036
0.000563232
-0.00221558
-0.00157983
0.000511963
-0.00413818
-0.00377417
0.00710522
0.0057312
0.000394043
0.00603882
0.00261914
-0.003646
0.000558105
-0.00084668
-0.00309741
0.00151172
0.00399829
0.00490063
0.0014707
-0.00108252
0.00205518
-0.000856934
0.00128101
0.00780249
-0.00150806
-0.00626587
-0.00184131
-0.00456885
-0.000159668
0.000419678
-0.00839868
-0.0022002
-0.00170801
-0.00966504
0.000737549
0.00446997
-0.0018208
0.00364453
0.00249097
-0.00334351
-0.00084668
0.000676025
0.00309595
0.000983643
-0.00427148
-0.000246826
-0.00044165
-0.000892822
0.00595679
0.00196289
0.000973389
0.00720776
-0.00136963
-0.00576343
-0.00144653
-0.00561987
-0.00217456
0.00275757
-0.00558911
-0.00753735
-0.00292822
-0.00182593
0.00165527
0.00320874
-0.000615967
-0.00448682
-0.00432275
-0.00125684
-0.00140039
-0.000482666
0.000891357
-0.00619922
-0.0103674
-0.00527637
-0.000549316
0.00242944
0.000927246
-0.00162598
0.00121948
0.000799072
-0.00220532
-0.00242065
-0.00349731
-0.00229248
0.000829834
0.00271143
0.0014707
-0.00451758
-0.00209766
0.00468018
-0.000103271
-5.71289e-05
0.00605933
0.00339844
0.00433154
0.00591064
0.00214233
0.00643872
0.00754102
-0.000118652
-0.00111328
0.00116309
0.00198853
0.000219727
-0.00496362
-0.00438428
-0.00215918
-0.00251807
-0.000400635
-0.00336401
-0.00505078
0.00385986
0.00377783
-0.0066709
-0.00541479
0.00228076
-0.000554443
-0.00580444
-0.0014209
0.00178345
-0.00112866
0.000942627
0.0023269
-0.000605713
0.0017168
0.00102979
-0.00416382
-0.00177466
0.000394043
-0.00156958
-0.00134399
-0.00316406
-0.00232324
0.00375732
0.00184497
-0.00387158
-0.003
-0.0048252
-0.0102239
-0.00797827
-0.00256934
-0.00291797
-0.0044458
-0.00211304
-8.78906e-05
-0.00292822
-0.00591724
-0.00393311
-0.00163623
0.00135791
0.00541846
0.000106934
-0.00512769
0.00123999
0.0010144
-0.00406128
-0.000672363
-0.00211304
-0.00223096
0.00361377
-0.0041228
-0.0071272
0.00382397
0.000532471
-0.00394336
0.00176807
-0.00255908
-0.00425098
0.00388037
0.00494678
0.00226538
-0.00206177
-0.00528149
-0.000513428
0.00039917
-0.00293848
-0.00311792
-0.00360498
-0.00159009
-0.00288721
-0.00531738
0.00227563
-0.000851807
-0.0123926
-0.00758862
-0.00550708
-0.00730664
0.00263965
0.00284473
-0.0014209
0.00428027
0.000501709
-0.00855762
-0.0102188
-0.00696826
0.000460693
0.000522217
-0.00220532
0.00117334
-0.00251294
-0.00225146
0.00517236
-0.000169922
-0.00395361
-0.00297949
-0.00787573
-0.00114404
0.00667456
4.02832e-05
-0.00247705
-0.00208228
-0.00399976
-0.00226685
-0.0022207
4.54102e-05
0.000999023
-0.00719385
-0.00703491
0.000696533
0.000624756
0.000676025
0.000122314
-0.0057019
-0.00415869
0.000486328
-0.00309229
-0.00128247
[truncated: 318,002+ more rows]
