# Supplementary material for: Multi-target and ultra-high-speed optical wireless communication using a thin-film lithium niobate optical phased array
Source: Nat Commun. 2025 Dec 15;17:969. doi: 10.1038/s41467-025-67696-3 (PMC12847847; doi:10.1038/s41467-025-67696-3)
Supplement: Supplementary file 6 — Source data [file 41467_2025_67696_MOESM6_ESM.zip › Data/OPA_Coherent_transmission/Angel31-1565nm-Q.xlsx]

## Sheet: Sheet1
0.00196313
0.00149597
0.000908081
-0.000876587
-0.00435669
-0.00133325
0.00562695
0.00533826
0.000351685
-0.000918579
0.00407849
0.00629883
0.000992065
0.00118628
0.00362708
-0.000545898
0.00169543
0.0045614
-0.00125452
0.00075061
0.00413623
-0.00352209
-0.00536975
0.00148022
0.0042832
0.000976318
-0.00483435
-0.00531726
-0.00126501
-0.00134375
-0.00286072
-1.0498e-05
0.00524902
0.0053855
0.000866089
0.00272949
0.00548523
0.000887085
-0.00037793
0.00140149
0.000278198
0.00091333
0.000309692
-0.00176367
-2.62451e-05
0.00312842
0.00574243
0.00486584
0.00417297
0.00829346
0.00382654
-0.00608887
-0.00596814
-0.00513354
-0.00461389
-0.000761108
-0.00509155
-0.00612036
0.0045614
0.00763208
0.00301819
0.00182141
0.00261401
0.00388428
0.00314941
0.00119153
0.000309692
0.00131226
0.0059314
0.00366907
-0.0045614
-0.00175317
0.00191064
-0.00256152
-0.00315991
-0.00352209
-0.00422546
-0.000146973
-0.000981567
-0.00561646
-0.00612561
-0.00080835
0.00803101
0.00883936
0.00596289
0.00817273
0.00540125
0.00344336
0.00585266
0.000708618
-0.0010498
0.00348535
0.00359033
0.0043042
0.000393677
-0.00473987
0.00349585
0.0072489
0
0.000167969
0.0029762
0.000839844
-0.00235681
-0.00545374
-0.00498132
-0.00229382
-0.0013595
-0.000960571
0.000556396
0.00520178
0.00913855
0.00707568
0.0018844
-8.92334e-05
0.00354309
0.00292896
-0.00336462
-0.00246179
-0.000971069
-0.00289221
0.00138574
0.00238306
9.44824e-05
0.00292371
0.00059314
-0.00288696
-0.00121777
-0.0016377
-0.00274524
-0.00838269
-0.0135582
-0.00587366
-0.00016272
-0.00328064
-0.00616235
-0.00678699
0.000241455
0.00497607
0.00144873
0.00387378
0.00174792
-0.00852966
-0.00824622
-0.00378455
-0.00106555
0.000855591
-0.00472412
-0.00690247
-0.00168494
0.000976318
0.00224133
-0.00112329
-0.0064668
-0.00417822
-0.00328064
-0.00808875
-0.00850867
-0.00483435
-0.00515454
-0.00652454
-0.000614136
0.00555347
0.00712817
0.00859265
0.00256152
-0.00342236
0.00275049
0.00225183
-0.00604688
-0.00603113
-0.00590515
-0.00859265
-0.00974744
-0.0096687
-0.0042832
-0.00043042
-0.00261926
-0.00431995
-0.00383704
0.00016272
-0.00117578
-0.0101149
-0.00931177
-0.00523328
-0.0078053
-0.00474512
-0.000404175
-0.00208386
-0.00401025
-0.005396
-0.00280823
0.00411523
0.00802576
0.0043042
-0.00327014
-0.00278198
-0.00125452
-0.0088656
-0.00918579
-0.00301819
-0.00318091
-0.00371631
-0.00628308
-0.00638281
0.00037793
-0.00337512
-0.0102251
-0.00498132
-0.000992065
-0.00487634
-0.0110334
-0.00743262
0.00574768
0.00501282
1.57471e-05
0.00577393
-0.000136475
-0.00821472
-0.0016062
-0.00283972
-0.00934851
-0.00637231
-0.00304443
-0.000923828
-0.000540649
-0.00159045
0.00128076
-0.00137
-0.00802576
-0.00596289
-0.00252478
-0.00425171
-0.00647205
-0.00555872
-0.00147498
-0.00341187
-0.0110229
-0.0106923
-0.00153271
0.00983667
0.012225
-0.00155896
-0.00938
-0.00143823
-0.00167969
-0.00744312
-0.00212585
-0.00086084
-0.00954797
-0.0123037
-0.0102671
-0.0083197
-0.00162195
0.00086084
-0.00789453
-0.010897
-0.0045509
-0.00653503
-0.0114114
-0.00785254
-0.0066925
-0.00579492
0.00287122
0.00552197
0.000572144
0.000446167
0.00096582
-0.002677
-0.00601538
-0.00633032
-0.00378455
-0.0035116
-0.00575818
-0.0040155
-0.00248279
-0.00525952
-0.00508105
-0.00211536
-0.00319141
-0.00655078
-0.00707043
-0.00507581
-0.00508105
-0.00694446
-0.00449316
-0.000929077
-0.00415723
-0.00611511
0.000325439
0.00440393
0.00230432
0.00172693
0.000388428
-0.00568469
-0.00899683
-0.00527002
-0.00333313
-0.00762158
-0.00933801
-0.00764258
-0.00989441
-0.0113431
-0.0075481
-0.00380554
-0.00253528
-0.00451416
-0.00680273
-0.00534875
-0.006724
-0.0114639
-0.00897058
-0.00175317
-6.82373e-05
-0.00146973
-0.000624634
-0.00355359
-0.00875537
-0.00206812
0.00741162
0.00279773
-0.00300244
-0.00212061
-0.00129651
0.00177942
-0.000551147
-0.00960571
-0.00907031
-0.00495508
-0.00475037
-0.000314941
0.000467163
-0.00475037
-0.00507581
-0.00514404
-0.00855066
-0.00962671
-0.00630933
-0.000603638
-8.39844e-05
-0.00334888
-0.00255627
-0.00253528
-0.00370056
-0.00313367
-0.00607312
-0.00678699
-0.00439343
-0.00854016
-0.00880786
-0.0018739
-0.00370056
-0.00763733
-0.00237781
0.00244604
0.00195789
-0.00105505
-0.00426746
-0.00466113
-0.00509155
-0.00541174
-0.00304968
-0.00337512
-0.00496558
-0.00435144
-0.00613611
-0.00352734
0.00635657
0.00780005
0.00259302
0.00285547
0.00120203
-0.00330164
-0.000734863
0.00230432
-0.00227283
-0.00636182
-0.00259827
0.00175317
-0.00292896
-0.00867664
-0.00549048
-0.00229907
-0.00311267
-0.00255627
-0.00616235
-0.0099469
-0.00225183
0.00497083
0.000262451
-0.00583167
-0.0056322
-0.00324915
-0.00339612
-0.0021521
0.00224658
0.000367432
-0.00146448
0.00395776
-0.00080835
-0.00822522
-5.24902e-06
0.00300244
-0.0032124
-0.00185815
-0.00285022
-0.00540125
-0.00152222
-0.00172168
-0.0018739
0.0019054
0.00064563
-0.00288696
-0.00558496
-0.0035011
0.000971069
-0.0056427
-0.00838269
0.00208911
0.00245129
-0.000582642
0.00395776
-0.00137524
-0.00736438
-0.00308643
-0.00418872
-0.00713867
-0.00471362
-0.00529626
-0.00649304
-0.00512305
-0.00342761
-0.000619385
-0.00313892
-0.00973169
-0.00641431
-0.000776855
-0.00646155
-0.00944299
-0.00417822
-0.0056427
-0.00935376
-0.00660327
-0.00434619
-0.0016272
0.00332263
0.00409949
0.000530151
-0.00279248
-0.000850342
0.00171118
-0.00321765
-0.00578442
-0.00307593
-0.00417822
-0.00304968
-0.000419922
-0.0029342
-0.00329114
-0.00372156
-0.00576868
-0.00185291
-0.00158521
-0.00812024
-0.00681323
0.000472412
0.00115479
-0.00352734
-0.00313892
0.0016272
0.000955322
-0.00223608
-0.00300244
-0.00465588
-0.00613611
-0.0066925
-0.00332263
0.00478186
0.0050968
-0.00119678
-0.00352209
-0.00489734
-0.00518604
-0.00724365
-0.0118943
-0.00681848
-0.00268225
-0.00802051
-0.00504431
-0.00177942
-0.00623584
-0.00282397
-0.00239355
-0.0091228
-0.00279248
0.00608887
0.00209961
-0.00494458
-0.00736438
-0.00302344
0.00101831
-0.00434094
-0.00776855
-0.00306018
-0.00345911
-0.0094325
-0.0075271
0.00116528
0.00138574
-0.00817798
-0.0112854
-0.00489209
-0.00151697
-0.00395776
-0.00792603
-0.00967395
-0.00479761
-0.00177942
-0.00733289
-0.00583691
0.00195264
-0.00144348
-0.00412573
0.000425171
-0.00276099
-0.0040365
0.000498657
-0.00405225
-0.00627258
-0.00127551
-0.00546423
-0.0129493
-0.0120203
-0.00556921
-0.000304443
-0.00172693
-0.00639331
-0.0108812
-0.0114534
-0.00409424
-0.00258252
-0.00795227
-0.00507056
-0.00361658
-0.00681848
-0.00388953
-0.00300244
-0.00396301
-0.00104456
-0.00197363
-0.00449841
-0.00502332
-0.00627783
-0.00817798
-0.0117998
-0.0119993
-0.00807825
-0.00583167
-0.00403125
-0.00668726
-0.00896008
-0.00385803
-0.00576343
-0.00932227
-0.00663477
-0.0127131
-0.013322
-0.00361658
-0.00825671
-0.0140884
-0.00997314
-0.00922253
-0.00610461
-0.00251953
-0.00396301
-0.00460339
-0.00851917
-0.0106398
-0.00875012
-0.00997839
-0.00485535
-0.000619385
-0.00630933
-0.00392102
-7.87354e-05
-0.00547998
-0.00506006
-0.00291846
-0.00675024
-0.00940625
-0.0117106
-0.0130071
-0.010498
-0.00602588
-0.005375
-0.0124559
-0.0113746
-0.000734863
-0.00401025
-0.0103353
-0.00418347
-0.00292371
-0.00505481
-0.00271899
-0.00680273
-0.00979468
-0.00487634
-0.00580017
-0.0099259
-0.00648779
-0.00412048
-0.00759534
-0.00556396
-0.00101306
-0.00679224
-0.0110859
-0.00621484
-0.00907556
-0.0139414
-0.00650879
-0.000293945
-4.72412e-05
-0.000866089
-0.00665576
-0.0080835
-0.00265601
-0.00287646
-0.00408374
-0.00392627
-0.00860315
-0.0096792
-0.00560071
-0.00476611
-0.00502856
-0.00238831
0.00127551
-0.00159045
-0.00984192
-0.00899158
-0.00338562
-0.00503906
-0.00602063
-0.00610986
-0.0102566
-0.00971594
-0.00648779
-0.00705994
-0.00426746
0.00211536
0.00265601
-0.00344336
-0.00722266
-0.00458765
-0.00304443
-0.0064458
-0.00948499
-0.00913855
-0.00759534
-0.00919104
-0.011931
-0.00976843
-0.00722791
-0.00823572
-0.00686047
-0.00451416
-0.0072384
-0.0115531
-0.0130648
-0.0122145
-0.00694446
-0.000398926
-0.00344336
-0.00877637
-0.00179517
0.00390527
-0.00156946
-0.00228333
0.00302869
0.00381079
0.000939575
-0.00449316
-0.00926978
-0.00852966
-0.00539075
-0.00385803
-0.00487634
-0.00458765
-0.0021731
-0.00521228
-0.00963196
-0.00836169
-0.00775281
-0.00725415
-0.00508105
-0.00676074
-0.0077948
-0.00686572
-0.00973694
-0.0109285
-0.00823572
-0.00681323
-0.00352734
0.000923828
-0.00244604
-0.00983142
-0.0101254
-0.00728564
-0.00741162
-0.00694971
-0.00806775
-0.00896533
-0.00304443
-0.00192114
-0.00933276
-0.0110912
-0.00969495
-0.00933801
-0.0064248
-0.00754285
-0.00961621
-0.00541174
-0.00291846
-0.00404175
-0.00445117
-0.00289221
0.000524902
-0.000451416
-0.00252478
-0.000388428
-0.0037583
-0.00964771
-0.00985767
-0.00903357
-0.00431995
0.000435669
-0.00224658
-0.00339612
-0.00546948
-0.00978418
-0.00625684
-0.00572144
-0.00964246
-0.00730139
-0.00900208
-0.0110334
-0.00564795
-0.0048501
-0.00481335
-0.00420447
-0.00819897
-0.00378455
0.0021416
-0.00327014
-0.00747986
-0.00797327
-0.00679224
-0.0024198
-0.00372156
-0.00812549
-0.00782104
-0.00487634
-0.00314417
-0.00561121
-0.00586841
-0.0048186
-0.00840369
-0.00589465
-0.00559021
-0.0142983
-0.0101411
-0.00535925
-0.0122355
-0.00755859
-0.00172168
-0.00598914
-0.00486584
-0.00577393
-0.00884985
-0.00505481
-0.00544849
-0.00824622
-0.00751135
-0.00795227
-0.00785779
-0.00714392
-0.0045509
-0.0016167
-0.00521753
-0.00840894
-0.00783154
-0.00810974
-0.00557971
-0.00350635
-0.00553247
-0.00626208
-0.00633557
-0.00851917
-0.012204
-0.0123457
-0.00497607
0.00184766
0.00199463
-0.0010603
-0.00247229
-0.000656128
-0.00113379
-0.00370056
-0.00390527
-0.00506006
-0.00471362
-0.00154321
-0.00187915
-0.00472412
-0.00772131
-0.00689722
-0.00202087
-0.00309692
-0.00610461
-0.00495508
-0.00487634
-0.00408374
-0.00630933
-0.0110964
-0.00730664
-0.00477661
-0.00957422
-0.010582
-0.00637231
0.00264026
0.00679224
-0.000992065
-0.000614136
0.00816748
0.00414673
-0.00569519
-0.00621484
-0.00273999
-0.00620959
-0.0102776
-0.00504956
-0.00362708
-0.00891809
-0.00654028
-0.00539075
-0.0122617
-0.0136842
-0.00760583
-0.00352734
-0.00684473
-0.00808875
-0.00177417
-0.00419922
-0.00992065
-0.00205762
0.00155896
-0.00506006
-0.00602588
-0.00761633
-0.0122302
-0.0100676
-0.00493408
-0.00153271
-0.0048501
-0.0145818
-0.0123982
-0.000850342
-0.00144873
-0.00612561
-0.00506531
-0.00879736
-0.0125504
-0.0102513
-0.00866614
-0.00622009
-0.00440393
-0.00516504
-0.00298669
-0.00262976
-0.00361133
-0.00166394
-0.00448267
-0.0059104
0.000425171
0.00370056
0.00140674
-0.00529626
-0.00926453
-0.00367432
-0.00480286
-0.0114901
-0.00918579
-0.00812549
-0.00496033
0.00356409
-0.0029447
-0.0148705
-0.0142458
-0.012309
-0.0121462
-0.00740637
-0.000908081
-0.000551147
-0.00864514
-0.0114534
-0.00509155
-0.00299194
-0.00476611
-0.00604163
-0.00898633
-0.00929602
-0.00619385
-0.00334888
0.000477661
0.00163245
-0.00493408
-0.00904407
-0.00281873
-0.000488159
-0.00541699
-0.0032019
-0.00248279
-0.0109705
-0.0111647
-0.00648779
-0.0119258
-0.0155529
-0.00978943
-0.0059104
-0.00527002
-0.00271375
-0.00282922
-0.00689197
-0.00739587
-0.00624634
-0.00864514
-0.0088761
-0.00596289
-0.00680798
-0.0104088
-0.0104351
-0.0075376
-0.00618335
-0.00350635
-0.000545898
-0.00343811
-0.0045719
-0.00370581
-0.00905981
-0.00893384
-0.00340137
-0.00531201
-0.00721741
-0.00867664
-0.0104823
-0.00485535
-0.00659277
-0.0147025
-0.00729614
0.000614136
-0.00623059
-0.0109547
-0.00836169
-0.00920679
-0.0150542
-0.0164452
-0.0106555
-0.00776331
-0.00819897
-0.00507581
-0.00215735
-0.00413623
-0.00856641
-0.00905457
-0.00386853
-0.00192114
-0.00749561
-0.0118575
-0.00990491
-0.00897583
-0.0106135
-0.00720166
-0.00343286
-0.00194739
0.00339612
0.00139624
-0.00964771
-0.0125609
-0.0110649
-0.0117158
-0.00928027
-0.00497607
-0.00130176
-0.00412573
-0.00989441
-0.00776855
-0.00947974
-0.0149492
-0.00878687
-0.0029552
-0.00601538
-0.0122092
-0.0177207
-0.0131016
-0.00732239
-0.00984717
-0.00876587
-0.00897058
-0.0117158
-0.0072594
-0.00795752
-0.0114271
-0.00521753
-0.00318616
-0.00882361
-0.00928027
-0.00382129
-0.00173218
-0.00679224
-0.00705469
-0.0021626
-0.00463489
-0.00671875
-0.00606787
-0.00982617
-0.00845618
-0.00526477
-0.0108182
-0.014755
-0.0128759
-0.012225
-0.0108602
-0.00409949
0.000456665
-0.00702844
-0.0122722
-0.00662427
-0.0101411
-0.0164084
-0.00717017
-0.00258252
-0.00816223
-0.00628308
-0.00697595
-0.0134742
-0.00896533
-0.00310742
-0.00845618
-0.0101464
-0.00542749
-0.00837744
-0.0104351
-0.00100256
0.00107605
-0.0114166
-0.0168966
-0.0116528
-0.00931177
-0.00945349
-0.0106608
-0.0144716
-0.0116266
-0.00315466
-0.00464014
-0.0109757
-0.00682373
-0.00278198
-0.00881311
-0.0115846
-0.00918579
-0.0078158
-0.00167444
0.000493408
-0.00844043
-0.0109075
-0.00764258
-0.0086084
-0.00667151
-0.00987866
-0.0179989
-0.0128654
-0.00760583
-0.00932751
-0.00364282
-0.00246179
-0.00692346
-0.00292371
-0.00219409
-0.00525952
-0.00357983
-0.00476611
-0.00550623
-0.00571094
-0.0107185
-0.00878162
-0.00149072
-0.00259827
-0.00789978
-0.00809399
-0.00464014
-0.00606262
-0.0105663
-0.00931177
-0.00640381
-0.00603638
-0.00659277
-0.00478711
0.00086084
-0.0027085
-0.0112067
-0.00829871
-0.00766882
-0.00739063
0.000503906
-0.00549573
-0.0108235
-0.00309167
-0.0100939
-0.015978
-0.00651404
-0.00571619
-0.00636707
-0.00389478
-0.00613086
-0.00299194
-0.00114429
-0.00301819
-0.00248804
-0.00628308
-0.00385803
0.000293945
-0.00924353
-0.0109442
-0.00534351
-0.00918054
-0.00627783
-3.67432e-05
-0.00320715
-0.00328064
-0.000209961
-0.000692871
-0.00443018
-0.0114376
-0.0114901
-0.00416772
-0.00381604
-0.00702319
-0.00477136
-0.00483435
-0.00840369
-0.00488159
-0.00137524
-0.0075271
-0.0107972
-0.00801001
-0.00822522
-0.00718591
-0.00481335
-0.00608362
-0.00680798
-0.00620959
-0.00648254
-0.00685522
-0.00583691
-0.00424646
-0.00624634
-0.00768457
-0.00608362
-0.00794702
-0.00805725
-0.00556921
-0.0088446
-0.00972644
-0.00544849
-0.00411523
-0.00355359
-0.00570569
-0.0119048
-0.0144348
-0.0138049
-0.0130228
-0.0119258
-0.0105505
-0.00708093
-0.00623059
-0.0100046
-0.00798376
-0.00143298
-0.00252478
-0.00556921
-0.00233582
-0.00333313
-0.00793127
-0.00483435
-0.00477661
-0.0110702
-0.00920679
-0.00586841
-0.00789453
-0.00533826
0.000561646
0.00203662
-0.00407849
-0.0104771
-0.00697595
-0.00491309
-0.00921204
-0.00702319
-0.00499182
-0.00931177
-0.010834
-0.00992065
-0.00683423
-0.00091333
-0.000755859
-0.00710718
-0.00863464
-0.00147498
0.00137524
-0.00452991
-0.00651404
-0.00543274
-0.00686572
-0.00675024
-0.00639331
-0.00434094
-0.00124402
-0.00330164
-0.00542224
-0.00697595
-0.00858215
-0.00596814
-0.00796802
-0.0101726
-0.00406799
-0.00582642
-0.0128969
-0.0117263
-0.0100729
-0.00794177
-0.00456665
-0.00647729
-0.00802576
-0.00595239
-0.00265601
-0.000125977
-0.00048291
0.000545898
0.000771606
-0.004026
-0.00825671
-0.0105243
-0.00942725
-0.00534351
-0.00464539
-0.00479236
-0.00599963
-0.009401
-0.00737488
-0.00367432
-0.0029552
-0.0032019
-0.00605737
-0.0061781
-0.00451941
-0.00455615
-0.000225708
-0.00284497
-0.0111594
-0.0045929
-0.00127551
-0.0115583
-0.0115531
-0.00835645
-0.0103353
-0.00322815
0.00337512
-2.62451e-05
-0.00277148
-0.00157471
-0.000335938
-0.00435669
-0.00930127
-0.00637231
-0.00422021
-0.00529626
-0.00500232
-0.00980518
-0.00868713
0.00164294
-0.00271375
-0.0112592
-0.00545898
-0.00333838
-0.00555347
-0.00249854
-0.00281348
-0.00257727
-0.000640381
-0.00470837
-0.0067135
-0.00476611
-0.00652454
-0.0110125
-0.0116738
-0.00650354
-0.00717542
-0.0113694
-0.00681848
-0.00849292
-0.0125452
-0.00308118
-0.00383179
-0.0102618
-0.000734863
0.000257202
-0.00659277
-0.00278723
-0.00280823
-0.00470837
-0.00486584
-0.0100414
-0.00771606
-0.00382654
-0.00756909
-0.00596814
-0.00276099
-0.0026665
-0.00434094
-0.0104823
-0.0088761
-0.00368481
-0.00904407
-0.0112854
-0.00823572
-0.0102723
-0.0126029
-0.0122565
-0.00796277
-0.00448267
-0.00586316
-0.00272949
-0.00238306
-0.0100046
-0.00975793
-0.00712817
-0.00970544
-0.00846667
-0.00783154
-0.00942725
-0.00808875
-0.00714392
-0.00594189
-0.00585266
-0.00826721
-0.00799426
-0.00731714
-0.00692346
-0.00443018
-0.00442493
-0.0078158
-0.0120885
-0.0127656
-0.00853491
-0.00750085
-0.00677124
-0.00272949
-0.00480286
-0.006745
-0.00273474
-0.00406799
-0.00636707
-0.00572668
-0.0116896
-0.013385
-0.00439343
-0.00426746
-0.0101831
-0.00523328
-0.00153271
-0.00667676
-0.00854016
-0.00975269
-0.0128129
-0.0115111
-0.0111594
-0.0118208
-0.00964771
-0.00744836
-0.00169019
0.000488159
-0.00773181
-0.00924878
-0.00362183
-0.00433044
-0.00457715
-0.00121252
-0.00137524
-0.00661902
-0.0111489
-0.0085979
-0.00847192
-0.0142826
-0.0123142
-0.00639331
-0.00485535
-0.00438293
-0.00607837
-0.00681848
-0.0056217
-0.00682898
-0.00630408
-0.00496033
-0.00590515
-0.00798901
-0.00853491
0.00021521
0.0048501
-0.00601538
-0.00830396
-0.0034696
-0.00828296
-0.00560596
0.00199463
-0.00223083
-0.00631982
-0.00469788
-0.00455615
-0.00762158
-0.00857166
-0.00234631
-0.0027085
-0.0103301
-0.00757434
-0.00594189
-0.0108602
-0.00688672
-0.00378455
-0.00628833
-0.00433044
-0.00547473
-0.00804675
-0.0037478
-0.002698
-0.00567419
-0.00341711
-0.000351685
-0.001328
-0.00227283
-0.0024093
-0.00457715
-0.00678699
-0.00557446
-0.00389478
-0.0070022
-0.0110125
-0.00706519
-0.000614136
-0.00350635
-0.0100939
-0.00952698
-0.00478711
-0.00416772
-0.00827246
-0.0103353
-0.00887085
-0.00658228
-0.00359558
-0.00344336
-0.00382654
-0.00267175
-0.0077843
-0.00821997
0.00146973
-0.00165344
-0.0105715
-0.00687622
-0.00502332
-0.00679749
-0.00555872
-0.00622009
-0.00223083
0.00282397
0.000488159
-0.00118103
-0.00417297
-0.00805725
-0.00667676
-0.0091543
-0.0100991
-0.00329639
-0.005396
-0.00927502
0.00118628
0.00658228
-0.00471362
-0.0118995
-0.00651404
-0.00272949
-0.00357458
-0.00265076
-0.00453516
-0.00863464
-0.0069707
-0.00475562
-0.00557971
-0.00353259
-0.00197363
-0.00605212
-0.0103038
-0.00958472
-0.00681848
-0.00582642
-0.005375
-0.00490259
-0.00599963
-0.00825146
-0.0105033
-0.00921729
-0.00381604
-0.0029657
-0.00809924
-0.00954797
-0.0061781
-0.00446167
-0.00530676
-0.00632507
-0.00741687
-0.00909131
-0.0099679
-0.00910181
-0.00735388
-0.0061886
-0.00703894
-0.00848242
-0.00840894
-0.00858215
-0.00871338
-0.00776331
-0.0099574
-0.0133483
-0.0113694
-0.00757434
-0.00510205
-0.00229907
-0.00111804
0.00203662
0.00611511
-0.00179517
-0.0122092
-0.00604163
0.00128601
-0.00543274
-0.00883936
-0.00408374
-0.0075061
-0.0109547
-0.000792603
0.00345386
-0.00532776
-0.00648254
-0.00508105
-0.0103721
-0.00945349
-0.00722791
-0.00858215
-0.0032439
-0.00195789
-0.0106765
-0.0126134
-0.00418347
0.00289746
-0.000923828
-0.00555347
0.00245654
0.00487634
-0.00484485
-0.005375
-0.00218359
-0.00424121
-0.00264026
-0.00440393
-0.0088656
-0.00317566
0.00203137
-0.000729614
-0.000745361
0.000146973
-0.00462439
-0.00891284
-0.00980518
-0.0115688
-0.0127814
-0.0109652
-0.00652454
-0.000204712
0.00120203
-0.0037583
-0.00564795
-0.00503906
-0.00378979
0.00341187
0.00565845
-0.00544324
-0.0108497
-0.00260352
9.97314e-05
-0.00645105
-0.00565845
0.000992065
0.000188965
-0.00544849
-0.00883411
-0.00796802
-0.00311792
-0.000703369
-0.00206812
-0.00340137
-0.00659802
-0.00891809
-0.00623584
-0.00180042
0.00140674
0.00075061
-0.00161145
-0.00345911
-0.00962671
-0.0105978
-0.000183716
0.000923828
-0.0072594
-0.00487109
-0.00111279
-0.00428845
-0.0024093
0.000818848
-0.00227808
-0.0051178
-0.00575293
-0.00446692
-0.000472412
-0.000435669
-0.0059314
-0.0105978
-0.01096
-0.00843518
-0.00863464
-0.00801001
-0.000404175
0.00155896
-0.00544324
-0.00728564
-0.00568994
-0.00526477
-0.00507581
-0.00752185
-0.00548523
-0.00157996
-0.00678699
-0.00991541
-0.00335413
0.0056322
0.00908606
-0.000398926
-0.00673975
0.0021311
0.00357458
-0.00436194
-0.00346436
-0.000257202
-0.00445117
-0.0101359
-0.00823047
-0.00450366
-0.00716492
-0.00307068
0.00207336
-0.00703369
-0.0077738
0.000545898
-0.00339087
-0.00327014
0.00069812
-0.00709668
-0.00652454
0.00354309
-0.000283447
-0.0101726
-0.00956372
-0.00463489
-0.00378455
-0.000934326
0.00276099
-0.00465588
-0.0129913
-0.00908606
-0.00485535
-0.00522278
-0.00323865
-0.00131226
-0.000839844
0.00218359
0.00559546
0.0024093
-0.00360083
-0.00262976
-0.000493408
-0.00511255
-0.00809924
-0.00198413
0.00470313
0.000624634
-0.00632507
-0.0043147
0.00048291
0.00258777
-0.000404175
-0.00924353
-0.0130018
-0.0116003
-0.0106293
-0.00798901
-0.00703369
-0.00021521
0.0096687
0.00252478
-0.00427271
0.000908081
-0.000918579
-0.00203137
-0.000897583
-0.0061781
-0.00606787
-0.00690771
-0.00971069
-0.00354834
-0.00170593
-0.00313367
-0.00324915
-0.00752185
-0.00315991
0.00104456
-0.00441968
-0.00478186
-0.0111227
-0.0176157
-0.00543274
-0.000776855
-0.00584741
-0.00032019
0.00280823
0.00161145
0.00151697
-0.00405225
-0.00764258
-0.00425696
-0.00181091
-0.00584741
-0.00997839
-0.00618335
-0.00413623
-0.00452466
-0.00140149
-0.00553772
-0.0088551
-0.00367957
-0.00484485
-0.00522803
0.000740112
0.00231482
0.000388428
-0.0077738
-0.0123929
-0.00176892
0.00234631
-0.004005
-0.00632507
-0.0101464
-0.0113064
-0.0048501
-0.00153271
-0.00448792
-0.00961621
-0.0083512
-0.00273474
-0.00472937
-0.00630408
-0.00244604
-0.00122827
-0.000136475
-0.000514404
-0.0032124
-0.00447742
-0.00881836
-0.00950598
-0.00386853
-0.00640381
-0.0107185
-0.00518079
0.000125977
0.000488159
0.00236206
0.00546423
0.0026665
-0.00440393
-0.0051283
-0.00144873
-0.000656128
-0.000871338
-0.00120203
-0.00163245
-0.00449841
-0.0103826
-0.00811499
-0.00140674
-0.00407324
-0.00527527
-0.000419922
-0.00253003
-0.00434094
-0.001349
-0.00621484
-0.0103931
-0.00427795
-0.00293945
-0.00717017
-0.00386328
0.000225708
-0.00247754
-0.00166394
0.00563745
0.00491309
-0.00528052
-0.00732764
-0.00308643
-0.00498657
-0.00540649
-0.00402075
-0.00478711
0.00224658
0.0075166
0.00220459
0.000551147
-0.000803101
-0.00418872
-0.000955322
-0.00387378
-0.0096792
-0.0034696
-0.00262451
-0.00841943
-0.00157996
0.00514929
0.00064563
-0.00155371
-0.00123352
-0.0045614
-0.0045614
-0.00124927
-0.00167444
-0.00413623
-0.00693396
-0.00728564
-0.00278723
-0.00381079
-0.00896533
-0.0059314
-0.00247229
-0.00314417
-0.00339087
-0.00519128
-0.00179517
0.00170068
-0.00500232
-0.00528052
-0.00037793
-0.00314941
-0.00124927
-0.000409424
-0.00766882
-0.00627258
-0.00181616
-0.00123352
0.00283972
0.00141724
-0.0043042
-0.00303394
-0.000514404
-0.000640381
-0.00158521
-0.00228333
-0.0037583
-0.00926978
-0.010687
-0.00784729
-0.0110807
-0.00961096
-0.00275574
-0.00766357
-0.0133955
-0.00825146
-0.00290271
0.000199463
-0.000713867
-0.00740112
-0.00727515
0.000372681
0.00357983
0.00384229
0.00372681
-0.00120728
-0.00640381
-0.0058999
-0.00514929
-0.00715442
-0.00550623
-0.000461914
-0.000346436
-0.00336987
-0.000960571
0.00309692
0.000971069
-0.00342761
-0.00364282
0.00122302
0.00563745
0.00179517
-0.00351685
-0.00138049
0.000188965
0.000587891
0.00489734
0.00540649
0.0048291
0.00850867
0.00660852
0.00111804
-0.000330688
-0.000771606
-0.00069812
-0.00292896
-0.00658752
-0.005375
-0.00623584
-0.00826196
-0.00492358
-0.00659802
-0.0083092
-0.00186865
-0.00306543
-0.0072384
-0.00236206
-0.00225183
-0.00519128
-0.000971069
0.0024093
0.0048396
0.00680273
0.00434094
0.00522803
0.006724
0.00238831
0.00110229
0.000288696
-0.00523328
-0.0064248
-0.0045929
-0.00425171
-0.00238831
-0.00157471
-0.00119678
-0.000855591
-0.00487109
-0.00587891
-0.00181616
-0.00308118
-0.00744836
-0.00961621
-0.00987341
-0.00498657
0.000923828
0.00209436
0.00174792
-0.000435669
-0.00365857
-0.000892334
0.00466638
0.00340137
-0.00171118
-0.00181091
-0.000540649
-0.00416772
-0.00741687
-0.00690771
-0.00494458
-0.00149072
0.000241455
-0.00153271
-0.00213635
-0.00125977
-0.00236206
-0.00527527
[truncated: 318,002+ more rows]
