# Supplementary material for: Multi-target and ultra-high-speed optical wireless communication using a thin-film lithium niobate optical phased array
Source: Nat Commun. 2025 Dec 15;17:969. doi: 10.1038/s41467-025-67696-3 (PMC12847847; doi:10.1038/s41467-025-67696-3)
Supplement: Supplementary file 6 — Source data [file 41467_2025_67696_MOESM6_ESM.zip › Data/OPA_Performance_characterization/Distance.xlsx]

## Sheet: Sheet1
	80	100	120
1547.5	-19.919	-21.043	-16.748
1548	-11.477	-12.248	-11.158
1548.5	-7.508	-8.923	-7.538
1549	-4.62	-5.699	-5.487
1549.5	-1.61	-2.282	-3.351
1550	0	-0.291	-0.595
1550.5	-0.123	-1.02	-0.751
1551	-0.248	-1.339	-1.425
1551.5	-1.196	-3.239	-2.983
1552	-3.429	-5.092	-6.18
1552.5	-6.499	-5.811	-6.552
1553	-7.389	-5.945	-8.744
1553.5	-8.894	-8.318	-13.337
1554	-9.53	-10.401	-16.301
1554.5	-10.721	-11.539	-17.554
1555	-14.089	-12.566	-19.565
