# Supplementary material for: Multi-target and ultra-high-speed optical wireless communication using a thin-film lithium niobate optical phased array
Source: Nat Commun. 2025 Dec 15;17:969. doi: 10.1038/s41467-025-67696-3 (PMC12847847; doi:10.1038/s41467-025-67696-3)
Supplement: Supplementary file 6 — Source data [file 41467_2025_67696_MOESM6_ESM.zip › Data/OPA_Performance_characterization/OPA_stability.xlsx]

## Sheet: Sheet1
Samples	Date (MM/dd/yyyy)	Time of day (hh:mm:ss)	Power (dBm)
0	7/10/2025	14:47:24.737	-19.778
1	7/10/2025	14:48:24.749	-19.775
2	7/10/2025	14:49:24.770	-19.777
3	7/10/2025	14:50:24.795	-19.783
4	7/10/2025	14:51:24.796	-19.866
5	7/10/2025	14:52:24.813	-19.936
6	7/10/2025	14:53:24.815	-20.023
7	7/10/2025	14:54:24.834	-20.105
8	7/10/2025	14:55:24.861	-20.14
9	7/10/2025	14:56:24.888	-20.155
10	7/10/2025	14:57:24.163	-20.15
11	7/10/2025	14:58:24.165	-20.165
12	7/10/2025	14:59:24.177	-20.175
13	7/10/2025	15:00:24.204	-20.17
14	7/10/2025	15:01:24.214	-20.17
15	7/10/2025	15:02:24.237	-20.211
16	7/10/2025	15:03:24.267	-20.264
17	7/10/2025	15:04:24.290	-20.306
18	7/10/2025	15:05:24.305	-20.344
19	7/10/2025	15:06:24.307	-20.412
20	7/10/2025	15:07:24.315	-20.489
21	7/10/2025	15:08:24.332	-20.591
22	7/10/2025	15:09:24.348	-20.708
23	7/10/2025	15:10:24.365	-20.79
24	7/10/2025	15:11:24.388	-20.867
25	7/10/2025	15:12:24.390	-20.973
26	7/10/2025	15:13:24.400	-21.031
27	7/10/2025	15:14:24.401	-21.122
28	7/10/2025	15:15:24.418	-21.167
29	7/10/2025	15:16:24.428	-21.214
30	7/10/2025	15:17:24.434	-21.285
31	7/10/2025	15:18:24.458	-21.33
32	7/10/2025	15:19:24.483	-21.343
33	7/10/2025	15:20:24.486	-21.315
34	7/10/2025	15:21:24.516	-21.142
35	7/10/2025	15:22:24.532	-21.114
36	7/10/2025	15:23:24.553	-21.101
37	7/10/2025	15:24:24.575	-21.127
38	7/10/2025	15:25:24.588	-21.124
39	7/10/2025	15:26:24.598	-21.091
40	7/10/2025	15:27:24.619	-21.09
41	7/10/2025	15:28:24.619	-21.099
42	7/10/2025	15:29:24.635	-21.098
43	7/10/2025	15:30:24.647	-21.092
44	7/10/2025	15:31:24.658	-21.094
45	7/10/2025	15:32:24.666	-21.106
46	7/10/2025	15:33:24.675	-21.122
47	7/10/2025	15:34:24.685	-21.113
48	7/10/2025	15:35:24.690	-21.109
49	7/10/2025	15:36:24.695	-21.121
50	7/10/2025	15:37:24.695	-21.146
51	7/10/2025	15:38:24.715	-21.157
52	7/10/2025	15:39:24.731	-21.184
53	7/10/2025	15:40:24.736	-21.21
54	7/10/2025	15:41:24.765	-21.243
55	7/10/2025	15:42:24.769	-21.296
56	7/10/2025	15:43:24.798	-21.322
57	7/10/2025	15:44:24.807	-21.374
58	7/10/2025	15:45:24.828	-21.423
59	7/10/2025	15:46:24.852	-21.452
60	7/10/2025	15:47:24.877	-21.521
61	7/10/2025	15:48:24.137	-21.577
62	7/10/2025	15:49:24.165	-21.612
63	7/10/2025	15:50:24.181	-21.636
64	7/10/2025	15:51:24.188	-21.702
65	7/10/2025	15:52:24.209	-21.731
66	7/10/2025	15:53:24.239	-21.774
67	7/10/2025	15:54:24.250	-21.832
68	7/10/2025	15:55:24.274	-21.862
69	7/10/2025	15:56:24.288	-21.911
70	7/10/2025	15:57:24.318	-21.934
71	7/10/2025	15:58:24.325	-21.951
72	7/10/2025	15:59:24.340	-21.932
73	7/10/2025	16:00:24.365	-21.861
74	7/10/2025	16:01:24.381	-21.772
75	7/10/2025	16:02:24.385	-21.739
76	7/10/2025	16:03:24.414	-21.603
77	7/10/2025	16:04:24.434	-21.528
78	7/10/2025	16:05:24.464	-21.5
79	7/10/2025	16:06:24.479	-21.53
80	7/10/2025	16:07:24.498	-21.57
81	7/10/2025	16:08:24.509	-21.616
82	7/10/2025	16:09:24.539	-21.617
83	7/10/2025	16:10:24.555	-21.653
84	7/10/2025	16:11:24.561	-21.613
85	7/10/2025	16:12:24.570	-21.49
86	7/10/2025	16:13:24.592	-21.448
87	7/10/2025	16:14:24.600	-21.42
88	7/10/2025	16:15:24.605	-21.45
89	7/10/2025	16:16:24.627	-21.474
90	7/10/2025	16:17:24.650	-21.514
91	7/10/2025	16:18:24.652	-21.495
92	7/10/2025	16:19:24.667	-21.534
93	7/10/2025	16:20:24.680	-21.552
94	7/10/2025	16:21:24.690	-21.592
95	7/10/2025	16:22:24.695	-21.616
96	7/10/2025	16:23:24.714	-21.642
97	7/10/2025	16:24:24.720	-21.704
98	7/10/2025	16:25:24.728	-21.705
99	7/10/2025	16:26:24.730	-21.705
100	7/10/2025	16:27:24.735	-21.681
101	7/10/2025	16:28:24.744	-21.692
102	7/10/2025	16:29:24.768	-21.745
103	7/10/2025	16:30:24.775	-21.76
104	7/10/2025	16:31:24.796	-21.75
105	7/10/2025	16:32:24.808	-21.761
106	7/10/2025	16:33:24.825	-21.76
107	7/10/2025	16:34:24.852	-21.748
108	7/10/2025	16:35:24.870	-21.762
109	7/10/2025	16:36:24.146	-21.766
110	7/10/2025	16:37:24.167	-21.761
111	7/10/2025	16:38:24.186	-21.817
112	7/10/2025	16:39:24.211	-21.849
113	7/10/2025	16:40:24.214	-21.867
114	7/10/2025	16:41:24.242	-21.922
115	7/10/2025	16:42:24.270	-21.977
116	7/10/2025	16:43:24.278	-21.972
117	7/10/2025	16:44:24.307	-21.975
118	7/10/2025	16:45:24.325	-21.91
119	7/10/2025	16:46:24.329	-21.883
120	7/10/2025	16:47:24.351	-21.93
121	7/10/2025	16:48:24.379	-21.993
122	7/10/2025	16:49:24.400	-22.091
123	7/10/2025	16:50:24.401	-22.156
124	7/10/2025	16:51:24.419	-22.231
125	7/10/2025	16:52:24.438	-22.241
126	7/10/2025	16:53:24.447	-22.267
127	7/10/2025	16:54:24.469	-22.23
128	7/10/2025	16:55:24.498	-22.194
129	7/10/2025	16:56:24.505	-22.162
130	7/10/2025	16:57:24.508	-22.111
131	7/10/2025	16:58:24.519	-22.111
132	7/10/2025	16:59:24.537	-22.126
133	7/10/2025	17:00:24.542	-22.173
134	7/10/2025	17:01:24.553	-22.269
135	7/10/2025	17:02:24.570	-22.392
136	7/10/2025	17:03:24.588	-22.476
137	7/10/2025	17:04:24.589	-22.536
138	7/10/2025	17:05:24.608	-22.58
139	7/10/2025	17:06:24.616	-22.576
140	7/10/2025	17:07:24.632	-22.579
141	7/10/2025	17:08:24.647	-22.577
142	7/10/2025	17:09:24.652	-22.532
143	7/10/2025	17:10:24.682	-22.502
144	7/10/2025	17:11:24.699	-22.5
145	7/10/2025	17:12:24.706	-22.517
146	7/10/2025	17:13:24.733	-22.537
147	7/10/2025	17:14:24.736	-22.572
148	7/10/2025	17:15:24.737	-22.626
149	7/10/2025	17:16:24.751	-22.666
150	7/10/2025	17:17:24.782	-22.757
151	7/10/2025	17:18:24.798	-22.76
152	7/10/2025	17:19:24.801	-22.726
153	7/10/2025	17:20:24.826	-22.668
154	7/10/2025	17:21:24.846	-22.645
155	7/10/2025	17:22:24.874	-22.617
156	7/10/2025	17:23:24.139	-22.582
157	7/10/2025	17:24:24.159	-22.613
158	7/10/2025	17:25:24.166	-22.61
159	7/10/2025	17:26:24.191	-22.63
160	7/10/2025	17:27:24.192	-22.67
161	7/10/2025	17:28:24.200	-22.664
162	7/10/2025	17:29:24.228	-22.664
163	7/10/2025	17:30:24.244	-22.636
164	7/10/2025	17:31:24.265	-22.66
165	7/10/2025	17:32:24.276	-22.695
166	7/10/2025	17:33:24.297	-22.709
167	7/10/2025	17:34:24.304	-22.75
168	7/10/2025	17:35:24.316	-22.765
169	7/10/2025	17:36:24.335	-22.71
170	7/10/2025	17:37:24.351	-22.731
171	7/10/2025	17:38:24.379	-22.759
172	7/10/2025	17:39:24.405	-22.736
173	7/10/2025	17:40:24.415	-22.746
174	7/10/2025	17:41:24.421	-22.803
175	7/10/2025	17:42:24.438	-22.865
176	7/10/2025	17:43:24.439	-22.909
177	7/10/2025	17:44:24.448	-22.94
178	7/10/2025	17:45:24.472	-23.011
179	7/10/2025	17:46:24.493	-23.05
180	7/10/2025	17:47:24.511	-23.055
181	7/10/2025	17:48:24.513	-23.06
182	7/10/2025	17:49:24.539	-23.029
183	7/10/2025	17:50:24.554	-23.055
184	7/10/2025	17:51:24.580	-23.13
185	7/10/2025	17:52:24.609	-23.222
186	7/10/2025	17:53:24.626	-23.318
187	7/10/2025	17:54:24.649	-23.326
188	7/10/2025	17:55:24.654	-23.331
189	7/10/2025	17:56:24.656	-23.361
190	7/10/2025	17:57:24.672	-23.406
191	7/10/2025	17:58:24.699	-23.469
192	7/10/2025	17:59:24.727	-23.487
193	7/10/2025	18:00:24.744	-23.452
194	7/10/2025	18:01:24.767	-23.405
195	7/10/2025	18:02:24.769	-23.478
196	7/10/2025	18:03:24.794	-23.511
197	7/10/2025	18:04:24.796	-23.538
198	7/10/2025	18:05:24.806	-23.53
199	7/10/2025	18:06:24.821	-23.491
200	7/10/2025	18:07:24.838	-23.479
201	7/10/2025	18:08:24.862	-23.423
202	7/10/2025	18:09:24.889	-23.45
203	7/10/2025	18:10:24.144	-23.511
204	7/10/2025	18:11:24.157	-23.506
205	7/10/2025	18:12:24.161	-23.498
206	7/10/2025	18:13:24.165	-23.504
207	7/10/2025	18:14:24.172	-23.488
208	7/10/2025	18:15:24.199	-23.546
209	7/10/2025	18:16:24.221	-23.571
210	7/10/2025	18:17:24.234	-23.536
211	7/10/2025	18:18:24.253	-23.644
212	7/10/2025	18:19:24.267	-23.707
213	7/10/2025	18:20:24.281	-23.764
214	7/10/2025	18:21:24.311	-23.768
215	7/10/2025	18:22:24.322	-23.793
216	7/10/2025	18:23:24.337	-23.765
217	7/10/2025	18:24:24.366	-23.787
218	7/10/2025	18:25:24.393	-23.864
219	7/10/2025	18:26:24.401	-23.834
220	7/10/2025	18:27:24.413	-23.876
221	7/10/2025	18:28:24.438	-23.902
222	7/10/2025	18:29:24.467	-23.966
223	7/10/2025	18:30:24.492	-23.99
224	7/10/2025	18:31:24.500	-23.98
225	7/10/2025	18:32:24.510	-23.99
226	7/10/2025	18:33:24.525	-24.003
227	7/10/2025	18:34:24.530	-24.034
228	7/10/2025	18:35:24.531	-24.137
229	7/10/2025	18:36:24.539	-24.241
230	7/10/2025	18:37:24.563	-24.149
231	7/10/2025	18:38:24.573	-24.279
232	7/10/2025	18:39:24.584	-24.302
233	7/10/2025	18:40:24.599	-24.258
234	7/10/2025	18:41:24.614	-24.246
235	7/10/2025	18:42:24.637	-24.308
236	7/10/2025	18:43:24.643	-24.299
237	7/10/2025	18:44:24.670	-24.342
238	7/10/2025	18:45:24.696	-24.31
