# Supplementary material for: Multi-target and ultra-high-speed optical wireless communication using a thin-film lithium niobate optical phased array
Source: Nat Commun. 2025 Dec 15;17:969. doi: 10.1038/s41467-025-67696-3 (PMC12847847; doi:10.1038/s41467-025-67696-3)
Supplement: Supplementary file 6 — Source data [file 41467_2025_67696_MOESM6_ESM.zip › Data/OPA_Performance_characterization/opa-1G.csv]

Data
0.00201386491160692
0.00236040484865282
0.00323605676632178
0.00386164003696675
0.00406733964128941
0.00428017099867949
0.00439832318090815
0.00435291395227826
0.00455405750593537
0.00454585745431381
0.00472196457232512
0.00490427115280397
0.00479142890015256
0.00500188058613497
0.00494013291585619
0.00488564571770881
0.00503618009607685
0.00499931354313554
0.00485368491007302
0.00492303815900699
0.00475970406711143
0.00478129393070722
0.00475917964237255
0.00471910984426001
0.00470641947637697
0.00463456238274237
0.00460845636561421
0.00455470785792332
0.00433054122719125
0.00387137121602362
0.00362241523422449
0.00313955977432705
0.00278061061226822
0.00246278985950439
0.00166064571519822
0.00122783531160928
0.000930804017014976
0.000827338520614573
0.000714284406549629
0.000701961939336504
0.000580965021050402
0.0005441166332678
0.000450171032035471
0.000450207074558248
0.000407806007874203
0.000413894325492802
0.000406294085272171
0.000357589918750397
0.000314770898209758
0.000295746226419316
0.000366554618101375
0.000464192040567887
0.000339597035062036
0.000389979896947078
0.00043933318806023
0.000397589427231496
0.000436686605593637
0.000430193013434705
0.000498656219095425
0.000485713624480689
0.00070005787673805
0.000891961189931059
0.00119321046299388
0.0015683040417735
0.00197583602503067
0.00243541230051662
0.00328909906052156
0.00381527442428386
0.00394859661062977
0.00430166213785317
0.00434755691243915
0.00435581597121853
0.0045307538197001
0.0046163657465577
0.00473337124055691
0.00503736799204607
0.00486939434993252
0.004904366296353
0.00499335448696812
0.00491987255707009
0.0049157033618603
0.00500536737724167
0.00485890780743257
0.00493250341465702
0.00487057506841086
0.0048284241120071
0.00467746337511373
0.00483773563235199
0.00480419714756821
0.00463746212933768
0.00474199679857616
0.0045914297481704
0.00428397800936451
0.00403136544612788
0.00354914068869014
0.0031629204018436
0.00277267544746469
0.00245375320856447
0.00171096838030622
0.00121240692389618
0.000968543897501195
0.000806329158155297
0.000693403241362691
0.000740095807864286
0.000726019824096163
0.000555103128706682
0.000477699127332202
0.000433475111863522
0.000405689477653483
0.000407958609090924
0.000335775251457618
0.000331330038494639
0.000375061366741486
0.000303124831536046
0.000357026708830707
0.000346793994695566
0.000403468099113948
0.000470839745996681
0.000421324049980525
0.000460928955733144
0.000370458286905472
0.000460404503007174
0.000441476037560792
0.000470288139067043
0.000750413974687169
0.000981346160047464
0.00121615388339307
0.00161876708221314
0.0020752932633867
0.00236075070175819
0.00324753032950828
0.00390684600759876
0.00393739457407885
0.00430897295077917
0.00433092687025138
0.00445448591146072
0.00445177757988538
0.00453340475824578
0.00481067254805697
0.00477280098505889
0.00493855363643771
0.00495425727140228
0.00493811495457885
0.0049214189779168
0.00483669289690581
0.005000441896293
0.00495816606482347
0.00478612016506103
0.00480320448682338
0.00485726378699787
0.00470053633270078
0.00470701425357014
0.00460494391474023
0.00469998323938618
0.00460373719820521
0.00453278193756078
0.00426653204352269
0.00393479928166554
0.00368245136567994
0.00315571003646809
0.00285625636973781
0.00242852007354698
0.00171770682774688
0.00116242038143816
0.00110756398854534
0.000903908492112107
0.000735861582897777
0.000712817098149048
0.000684049083121645
0.000609113548958717
0.000432377758127358
0.000431206578794079
0.000413442970873089
0.000434564551016684
0.00038100807659562
0.000396016427287231
0.000314779829566077
0.00031933354301118
0.000460193796002862
0.00040705714054883
0.000411130574319824
0.000362871913749172
0.000424771664653001
0.00037895654532425
0.000471734778645198
0.000464978623795274
0.00050003399073087
0.000564029255328978
0.000646843184967178
0.000968622486984427
0.00121745265443375
0.00163747857152349
0.00199248259644602
0.00235168435746674
0.0030469745588089
0.00388316187210776
0.00405134116430861
0.00423463161320214
0.00436667192083902
0.0044138734503066
0.0044821418453771
0.00455718044061888
0.00472018873534684
0.00485522869506535
0.00483750341053651
0.00489256542484939
0.0049470209794155
0.00493689942005356
0.00504435065117689
0.00492392108823833
0.00492798688994268
0.00485592861332091
0.00485965969886463
0.00489606337624889
0.00470803570548906
0.00460670704410911
0.00468690356191704
0.00469576787921213
0.00448856104476069
0.00462185453116302
0.00439209933184017
0.0040388737387283
0.00359166978298953
0.00324092366520706
0.00280259527931086
0.00234073895383991
0.00168612791351812
0.00121999660573203
0.000960963819721395
0.000843372168685161
0.000839432757928976
0.000667117147740958
0.000687317594438532
0.000560184359832603
0.00054370798672052
0.000459389755754478
0.000379727722805589
0.000375715883034111
0.000378876148501902
0.000353895115433707
0.000358361392802059
0.000402559714701585
0.000401223380616263
0.000395674320584518
0.000389839841442158
0.000414704558033083
0.000360688965699599
0.000465604147895352
0.000383517008769471
0.00055472893088001
0.000464276324836928
0.000554375380540348
0.000735095799122783
0.000976911138122604
0.00122681874704304
0.0016440743705866
0.00198600360667326
0.00240378948433311
0.00312190363988589
0.00380048350811391
0.00403933299924019
0.00419513132408678
0.00429951522354507
0.00424128133218204
0.00438938775740583
0.00462847601757791
0.00469217500481694
0.00486993024408255
0.00494069230436265
0.00494299735281015
0.00495423946983271
0.00502210919253294
0.00500896422576924
0.00496387790650521
0.0050065729462799
0.00490591196940397
0.00487194398184548
0.00481295603392395
0.00469442979321592
0.00483001652386032
0.00466676519124542
0.00462716014396287
0.00460739121430834
0.00461386562646716
0.00434774017827262
0.00390980372858579
0.00363315887336787
0.0031322309917802
0.00276897783382973
0.00246559061638177
0.00172333446363538
0.00129232681852541
0.000973386084705386
0.000839592857129419
0.000728682665345118
0.000725954718010664
0.000686221190527998
0.00054750096641207
0.000534373741668709
0.000521788755866399
0.000454641308159347
0.000370648652755879
0.000368522614297525
0.000346638584571632
0.000320926496377137
0.000343990410655328
0.000399495679788776
0.000381512039691321
0.000410643651768849
0.000402311858813832
0.000391781816749134
0.000352810547011931
0.00046743156335327
0.00043552069637679
0.000487621920751664
0.000556504522190663
0.000664858768459382
0.00089053458290766
0.00123170540600623
0.0016045732465073
0.00205460927216211
0.00240657625386798
0.00329052020070953
0.00378823497409768
0.0041433324486786
0.00424961913166352
0.00449499217164174
0.00437046570226432
0.00441944021141202
0.00445060756408323
0.004709929697692
0.00477957029440658
0.00488968748364203
0.00488792779045768
0.00496483591643644
0.00500480962724559
0.00501370400623077
0.00484060509194234
0.00488414075400466
0.00487329678252271
0.00481576967098544
0.0047927174209069
0.00466261993144873
0.00480986485782173
0.00477789572152128
0.00452443016097988
0.00460852835995993
0.00444940515124352
0.00422830490540419
0.00384594912467013
0.00358004157646595
0.00322490421021409
0.00279981435733549
0.002315961441356
0.00167170225450509
0.00121788783258721
0.000940803412975131
0.000775794722382086
0.000813604984609961
0.000602464899865423
0.000674428940902171
0.000550371035417357
0.000477236150851341
0.000313496669569187
0.000398058658935164
0.000432412328586551
0.000352581755594012
0.000343489064929627
0.000303424046887345
0.000334344336426
0.000389262913696778
0.000401065664502553
0.000339650601409939
0.000411607361507504
0.000382823189612856
0.000425412671568763
0.00052131642972965
0.000445356913959097
0.000512097797624473
0.000589815653949658
0.000704479607857315
0.000963021725942946
0.00130387535643258
0.00160743779705121
0.00202982005795449
0.00240034938672842
0.00321082625627159
0.00383406699195378
0.00403728324935144
0.00439560318380459
0.00427066634990693
0.00430689510618353
0.00457021189925935
0.00461997709163985
0.00480015436583904
0.00478322011215762
0.00492392851383897
0.00505059651339959
0.00485793842328781
0.00497512327295504
0.00503065773377094
0.00495277520963447
0.00490148686278153
0.00480939024615828
0.00479557110984152
0.00471050844038956
0.0047613022073808
0.00470276545276093
0.00486913720569633
0.00455487609055307
0.00455470051665383
0.00455230177313154
0.00425568316913899
0.00389179431560178
0.00355195128510412
0.00322277049328699
0.00268603397324121
0.00248138801933079
0.00176269183823351
0.00125266903979967
0.000975925380889016
0.000808118630718988
0.000730438900028586
0.00066197230072171
0.000669256630600341
0.000530652497642604
0.000509878002424642
0.000346630972660266
0.000341684315641251
0.000395105852988099
0.000278804282388906
0.000381919351619631
0.000394762541860403
0.000432780102969152
0.000333528995227086
0.000377657306647854
0.000347396929538652
0.000448670588883165
0.000368393427782058
0.000423029520628941
0.000521824224533472
0.000499016026961738
0.000439593451040465
0.000439510495522218
0.000721910348384192
0.000919225056738253
0.00127600259566521
0.00156736620400312
0.00194487895803188
0.00242355019743733
0.00310071739695393
0.0038615223384724
0.00411216439099309
0.00417136195398265
0.00437417880068084
0.00451695213481894
0.00454610163547311
0.00460714407102044
0.00475845478604758
0.00485481099579363
0.00491216953096122
0.00488830406714285
0.0049912461050852
0.00478381104326052
0.00487608873399675
0.0049566613394911
0.00500316232690065
0.00492032134523723
0.00481780981001313
0.00478363596347764
0.00481359613003097
0.00465641781352686
0.00468239207199916
0.00470588377908164
0.00457392955706559
0.00452794249503249
0.00446088718873917
0.00385679319344208
0.00368970193506315
0.00317197267800983
0.00278278829903308
0.00250334193729444
0.00174043963426645
0.0011860633065655
0.000993619053885595
0.000924514061266129
0.000744713280540051
0.000662997171416319
0.000591747191145745
0.000471101706458914
0.000545479807546357
0.000424870041510395
0.000404854201543908
0.000432360968792632
0.000363201024586538
0.000361006244456225
0.000369557377256177
0.000317848403764139
0.000354015595177729
0.000355680968655056
0.00037491136140384
0.000372438707754175
0.000351187575677116
0.0004655782864943
0.00047481176543556
0.00041947478298365
0.00053293386695237
0.000541806551475402
0.000668685759588175
0.00091869844416472
0.0012193839610392
0.00156029333354185
0.00197973902157656
0.0024745071608706
0.00324866695800638
0.00384322179040279
0.00410157485375878
0.0042299871247094
0.00428730639480224
0.00434836160557042
0.0044269067947233
0.00462678030218181
0.00489347770618555
0.00485313344796815
0.00488100263536404
0.00477094086832683
0.00495525570991409
0.00496523374089081
0.0048481703536759
0.00487586916141074
0.0049098461579042
0.00489366129160043
0.00481849689067599
0.0048077835343435
0.00486920956620686
0.00477221546922432
0.00465559706742855
0.00461844352449101
0.00457904824374914
0.00462343986756814
0.00432387494492492
0.00399270500086632
0.0035578680750553
0.00318926595697402
0.00287033986412536
0.00237046360876997
0.00173166654919876
0.00118397374769267
0.000977397254448591
0.00081380721135856
0.00073865308509408
0.000682937110402146
0.000574541047483137
0.000579894821662186
0.000506306559702332
0.000452902121492158
0.000428625842067259
0.000342795918382653
0.000333071422215342
0.000357469954497721
0.000367200701543523
0.000306411629132092
0.000397557924043498
0.000359572467730697
0.000403438785022185
0.000443132835694524
0.000438444723754334
0.000453461996644661
0.000476337965351945
0.000443388678182772
0.00049922513337472
0.000503801726033014
0.00059270959484583
0.000945904088575394
0.00126171225808041
0.00161381702115458
0.00195570317011879
0.00239747908324692
0.00325795938945824
0.00378582158010068
0.00405604940534889
0.0041926171985867
0.00432151082227801
0.00436076635234055
0.00449197689715898
0.00461131289660778
0.00476775091442518
0.00482975852466803
0.00487656836085186
0.00477668062358132
0.00500060201995569
0.0049134992982273
0.00487879373018348
0.00498547585997561
0.00488230986515598
0.00487304363920379
0.00476450557939996
0.00471157886547635
0.00476796089972661
0.00481022155264538
0.00464156057114556
0.00478496797054207
0.0047284291855262
0.00449882090632718
0.00431140853390141
0.00400077940421375
0.00345742083290144
0.00321056519900834
0.00277985120002348
0.00236813476149569
0.00171155235825465
0.00126020524850808
0.000916705315498999
0.000849946285511884
0.000739667495488215
0.000719849596770803
0.000627717023072259
0.000655666607856979
0.000449688365047499
0.000415220355002148
0.000382886182435285
0.000362086203929555
0.00035632303817451
0.000363472660330691
0.000333510022352738
0.000318716178511616
0.000328443004559186
0.000442362411489975
0.000387641090834403
0.000505428440621768
0.000433467778441597
0.000410685998596745
0.000453139035139316
0.000507910472446497
0.000398654845224203
0.000462983303590283
0.00072431216698882
0.000902619768593469
0.00124562148661565
0.00159085990415667
0.00199742080113606
0.0023886452693464
0.0032730625343656
0.00379883209888428
0.00413259022364456
0.00425331329979786
0.00435972560559617
0.00441928076084464
0.00444490587282692
0.00455420546643186
0.00474393503498958
0.00470675682772008
0.00493646441785179
0.0049149589102343
0.00481967336046083
0.00490767291766233
0.00501720972305445
0.00504498474000807
0.00487861724134991
0.00482365229770266
0.00476904542063122
0.0048264228535631
0.00463658457098921
0.00464197380530359
0.00467802363459812
0.00464884091539506
0.00458862063851897
0.0046178612004443
0.00433175995606065
0.00394168974298076
0.00353526426225532
0.00329052314972078
0.00274801517796066
0.00236574735011955
0.00172399205031428
0.00112426984946429
0.000934571569587388
0.00081534971180668
0.000739969765056087
0.000715945355887196
0.000723459132318093
0.000591238686590711
0.000498237533317443
0.000451340842493083
0.000418018006782531
0.000397557774163764
0.000328708676873668
0.000371390702801803
0.000356570973247766
0.000347013681771863
0.000383068221926366
0.000288712164938431
0.000338843649887301
0.000380748536191751
0.000366461233642699
0.000428099604276446
0.000426998710733285
0.00048661397798911
0.000469649300440964
0.000484511703815711
0.000757764701234859
0.000945516218434661
0.00117727790649281
0.00155932077487188
0.00201651877612325
0.00233302457620928
0.00321560401221095
0.00372691002682722
0.00419006339986896
0.00408886330664
0.00430805981554479
0.004410819603655
0.00446085144578119
0.00456670266632667
0.00474672365869165
0.00482948225170182
0.00487154423735039
0.00498039015483987
0.00508670062217025
0.00501526440381217
0.0050989363277591
0.0050018419700147
0.00485783220077801
0.00485953409830692
0.0048846471389662
0.00466497641332671
0.00473199633876952
0.00466012689579599
0.00462772880476974
0.00462521970396819
0.00468327740440388
0.00454473481824031
0.00420314949195151
0.00402912104478226
0.00357929853813422
0.00322536366885083
0.00274416123464352
0.00243286184828202
0.0016508102238507
0.00120712380490352
0.000960182638822163
0.000822637275725165
0.000719693290034213
0.000628699905909943
0.000695036673114047
0.000540786482403867
0.000488434748137186
0.00046033543321467
0.000433834958072249
0.000456194523352913
0.00031635518862206
0.000343307868761017
0.000304629106370469
0.000347324991980099
0.000371576913889127
0.000380620898458999
0.000405680225284177
0.000358989125017643
0.000372647851264328
0.000352598909936304
0.000362044657402824
0.000462864106221038
0.0004555915192501
0.000545746887308007
0.000730072415380325
0.000970694549562741
0.00122854009187902
0.00153255231736172
0.0019687461829324
0.00235149289791446
0.00318633795339857
0.00377109804738919
0.00408794071367589
0.00412965845359579
0.00427976064571578
0.00432119928950395
0.00447610928763286
0.00466656473302973
0.00478068252074599
0.00473413121708056
0.00483151664613944
0.00485383341011509
0.00501859157858978
0.005028432813739
0.00490511854034498
0.00500454501474527
0.00484048582497655
0.00499982001274223
0.00487551911396745
0.0048209105331659
0.00467383261257678
0.00468788110263617
0.00466542796955648
0.0046228829621982
0.00458750379457344
0.00464917728274398
0.00435364420762317
0.00400287103607268
0.00367979331317566
0.00323333113069092
0.00282084109357582
0.00245206130531452
0.00171696859171235
0.00114631455818119
0.000939233885703953
0.000758286105071858
0.000712642128114329
0.000761798450232248
0.000549870465127144
0.000584462661043821
0.000467944642498592
0.000446416089955861
0.000422859037137415
0.000369731934742013
0.000406537898190777
0.000317979329721551
0.000407975487535572
0.000294023085408134
0.000354032089226918
0.000355707233936399
0.000394599690737236
0.000464694268518758
0.000329803092681772
0.000435381641762818
0.000475605295767532
0.000482511075844579
0.000451167057739565
0.000551443002828928
0.000697447203548392
0.000942719735735174
0.00134767833066734
0.00152927494771863
0.0020333637737956
0.00240271703603941
0.00312158944125853
0.00386111563407114
0.00402128211272871
0.00425323355817327
0.00432308147617201
0.00446642432534398
0.00433279954536435
0.00469782738433594
0.00473280097646883
0.00484050626047418
0.00490074232700901
0.00481370716843499
0.00495652032683986
0.0048952583776997
0.00493139494469533
0.00506762453204467
0.00489199861061012
0.00493172493031538
0.00492840046564358
0.0047362440902381
0.00474991985551167
0.00469754980153129
0.00447434990416841
0.00463763865558105
0.00459354594814897
0.00446188522255985
0.0042681416467765
0.00395455920838683
0.00358034254664995
0.00303190776227258
0.00270767502210166
0.00243659451749325
0.00168209720203862
0.00120678944920489
0.00095275519371382
0.000883460792236909
0.000764499612214805
0.00071480321102593
0.000576536636751701
0.000546508570976435
0.00044790414758163
0.000411016332739442
0.000391296029864673
0.00038653094322137
0.000417384678996745
0.000365682285393056
0.000362500942821811
0.00037101760752795
0.000351905562724227
0.00040832828336177
0.000442058485662719
0.00036691991291823
0.00047970764682515
0.000479893850013697
0.000451777445106932
0.00043655730402093
0.000473009888875851
0.000432821824520708
0.000648990966538448
0.000971663217359295
0.00122209480809475
0.00162704003797358
0.00203071404082914
0.00250122423877231
0.00324707655990035
0.00389807360076417
0.00412147256742539
0.00422449217320779
0.00437749285049365
0.00433071981907848
0.00446353293702987
0.00468328893903339
0.00470483155677687
0.00495508437327857
0.00491122427207044
0.00494260559984055
0.00490750521631384
0.00494371467754338
0.00485621239668098
0.00489630735007197
0.00496228144243383
0.00486482845334882
0.00480880688304198
0.00486278245690484
0.0048082028961549
0.00482480497981354
0.00469476532363447
0.00470514433738956
0.00472016799836587
0.00454826094029519
0.00437459683683503
0.00404914316761729
0.00366752986411359
0.00323969616377219
0.00272897006294491
0.00241236097360476
0.00174752257619904
0.0012534303961465
0.000948686269362923
0.00080065786147653
0.000735670074252487
0.000613216925655669
0.000655146441794763
0.000639865941539686
0.000541486086106858
0.000384643877566645
0.000416305565390549
0.000374709464308195
0.00031880374189721
0.00038004325303457
0.000397068179243144
0.000370405087040299
0.000346737902925564
0.000441971223303903
0.000393428995992456
0.000328561737052926
0.000452749594966961
0.00053565350243787
0.000404527488173225
0.000424424922405288
0.000518920433043908
0.000511225566831639
0.000618765754568311
0.000889708034054268
0.00135750242972818
0.00157731721667739
0.00196056655673259
0.00230738387349831
0.00330473760590185
0.00382129576842399
0.00402833107306102
0.00422970806248219
0.00430513502523268
0.00431000409804346
0.00448166513763515
0.00456964075854416
0.00476609554601384
0.00492472322430166
0.00489076745169946
0.00491294018088452
0.00501903424193921
0.00501623435935301
0.00500044458158708
0.00484413901773624
0.00489365016226476
0.00496453283133406
0.00490139462588173
0.00479610756221663
0.0048316670448008
0.00476606307518007
0.00467523762297377
0.00465154241859743
0.00462346517350258
0.00453178874050245
0.00419637749557904
0.00405005496888405
0.00361875441363557
0.00320155508267848
0.00272609589148159
0.00239675824797696
0.00172268606553365
0.00122528671693505
0.000961591686057249
0.000768963638338372
0.000746074712031434
0.000715591488937612
0.000618805461816055
0.000571213953680388
0.000438360695821777
0.000441652388176417
0.000510807818300417
0.000338885165197552
0.000269228977242032
0.000431374100985205
0.000350101727391685
0.000309148042330682
0.000345512069646647
0.000362865009226326
0.000346071521913774
0.000466090592161596
0.000467103659920746
0.000421719211829762
0.000388073850846734
0.000434624784086175
0.000432145123428315
0.000445292122685022
0.000649699228476804
0.000905019336667976
0.0012321200797264
0.00153327399617305
0.00203269245909062
0.00237287845893435
0.00316605922858683
0.00385637328597811
0.00417907198286902
0.0042246881765409
0.00433713594074952
0.00439939473273222
0.00437595716543389
0.00462831554981786
0.00473529085229723
0.00483611738556169
0.00482244071073103
0.00491163583365297
0.00501772819224223
0.00486484646923982
0.00507024788434002
0.00498006857648217
0.00496460119836111
0.00483343796825293
0.00489505024142784
0.00467863468409628
0.0047149285864175
0.00472895584533702
0.00481930197614497
0.00454779176547283
0.00475176040993236
0.00443508730359223
0.00429951532857126
0.00386371227240821
0.0036021740290003
0.00308458589905061
0.00282706826878081
0.00248632297166408
0.00171764160752993
0.00114486182811837
0.000824760749416042
0.000776550807533455
0.000689360488999423
0.000652083221871644
0.000618377638699393
0.000544124664412736
0.000494085526544222
0.000487408853966635
0.000406001996305591
0.000366100933826272
0.000332725530745098
0.000333951178802953
0.000396808069513556
0.00043393962906177
0.000341514749355384
0.000423197456484564
0.000424780718694525
0.000452525419983766
0.000465784330125606
0.000491460527726445
0.000443172120784187
0.000492867911544185
0.000455766443154827
0.000550720698728771
0.000674829198291022
0.000969462355350167
0.00135781863378709
0.00155397508854472
0.0020118727829306
0.00231478019904824
0.00327190742804247
0.00397469033905629
0.00403959017674798
0.00429371047704106
0.00426811419652798
0.00427361991659122
0.00441033870120451
0.00457500706807972
0.00489655084554793
0.00479961953950644
0.00491498143390021
0.00499425037261927
0.00494915135362206
0.00502914273039552
0.00492232818386455
0.00478085017445143
0.00496302354568964
0.00485416904856868
0.00493816343826568
0.00488975040849813
0.00472657646005271
0.00464456033252211
0.00466056693753513
0.00468371861519917
0.00465825562067488
0.00467570514413639
0.00424373330648719
0.00402062400318859
0.00353129475937737
0.00316893706678852
0.00281219834567894
0.00244823045498739
0.00163140462906345
0.00119025493491636
0.0010267098150439
0.000830077074327323
0.000687194264597935
0.000753412437967842
0.000641283353543008
0.000457002966925066
0.000468327090778122
0.000363181430328085
0.000363071587343164
0.00041286789247304
0.000391206662305425
0.000380103559372433
0.000390492327950583
0.000268083620711465
0.000327475041463338
0.000320207432346007
0.000433847533120613
0.000402907373714857
0.000430993183298968
0.000462461906504136
0.000469141819072722
0.000327834295498911
0.000491466116921996
0.000563654001738905
0.000661929861043257
0.000936802232837479
0.00130546965582474
0.00151774079787737
0.00213100737445976
0.00238635070193657
0.00311829342298152
0.00372405467037054
0.00406394805996837
0.00425255027862339
0.00432998742255303
0.00445905827823889
0.00437735799828229
0.00456230568676045
0.00474995390300707
0.0047223655625815
0.00484210412714613
0.00482293138077654
0.0049481614173259
0.0051056921883048
0.00490140734625457
0.00487166469728353
0.00487924486229212
0.00498654737471051
0.00471861230330783
0.00481792874693973
0.00481805383196453
0.00467593733760514
0.00462359778289817
0.00471775576188065
0.00460920578203477
0.00441674560731221
0.00420821431954349
0.00394113434964285
0.00366285783806114
0.00321921015175248
0.00287215265668459
0.00234186814535903
0.00170698194177079
0.00118163597232186
0.000989702838132358
0.000828499186055246
0.000825246289032419
0.000786991920865764
0.000607297550920574
0.000546328438885392
0.000399646269498291
0.000390459599396585
0.000388824534656982
0.00033742625761776
0.000448550490730604
0.0003939291197039
0.000361551339147018
0.000351551109310256
0.0003056926283088
0.000344901547606664
0.000434344964402576
0.000369334793989871
0.000465043188350122
0.00036930047245423
0.000447051866506816
0.000421176756941009
0.000473742229222957
0.000467092197979225
0.000638213439100148
0.000921918516706752
0.00127610916894618
0.00164142934047682
0.00199868820032861
0.00235066434250158
0.00322764249652502
0.00382983985341573
0.0040207868381326
0.0040822454023831
0.0043336410141111
0.00448365532513258
0.0043328982751717
0.00454461323555262
0.00468051088391034
0.00505164147045672
0.0049009707479515
0.00504547307457849
0.00498785323934886
0.00487884787653622
0.00500343388816812
0.00482266240953322
0.0049353133460548
0.00480484491363554
0.00486719058573473
0.00475948174650373
0.00470777852953027
0.00471210365568003
0.00466903323421626
0.00465414017170732
0.0047225500818644
0.00470786122429914
0.00426106155724865
0.00393783195451053
0.00351296660831797
0.00310343241254003
0.00271587095638436
0.00244424091748477
0.00170916242798077
0.00127812130514369
0.000936188348597973
0.000815011636784424
0.000688784798781672
0.000663133868395336
0.000604779284846555
0.000608354533568994
0.000482889137958858
0.000496071540926075
0.000400640351036678
0.000345694970678217
0.000366857546563283
0.000279277348110883
0.000392766540579334
0.000388994894142457
0.000382190687542816
0.000338986907399642
0.000369048204669562
0.000391207017855991
0.000390227386826683
0.000462848706004731
0.00045426642384074
0.000494464037357374
0.000495747360084277
0.000464182727709318
0.000627442528605872
0.00088120656003752
0.00120016414893773
0.00158123142514825
0.00203827268541846
0.00244700169386278
0.00322081443315063
0.00379599522243445
0.00403953781700608
0.00430807362959495
0.00429624237713885
0.00447090719435638
0.00445846700682909
0.00463384199731949
0.00470059906887023
0.00486711725987217
0.00497626876267514
0.00513106676743271
0.00488992049041161
0.00504258728999562
0.00485172596125908
0.00493147584258985
0.00498391805601101
0.00484724727285217
0.00476406985377588
0.0048031698810473
0.00492580978591052
0.00485930245837075
0.00466900942488288
0.00467391439781109
0.00454837833973539
0.00450759774393832
0.00423783047649224
0.00395824372516253
0.00360665064642593
0.00309169273223538
0.00286531890111289
0.00243517131943689
0.0018011490009077
0.00123873505133923
0.00101049205036962
0.000901397787543307
0.00077544815581684
0.00067029364823248
0.00062922362045952
0.000527311913012024
0.000494505576408363
0.000415165401411915
0.000417928924257669
0.000348019182403902
0.000412242651696069
0.000298876513923312
0.000312216840505411
0.000420779136079095
0.000286623239462674
0.000342358982919773
0.000390843935793435
0.000433426456936619
0.000452834416731256
0.000352304186027504
0.000452780135235563
0.000496298196504086
0.000413654899308155
0.000503976923896646
0.000750593938778164
0.000934502385503874
0.00135874266226227
0.00161277455365301
0.00201688713874954
0.00231025252155102
0.00327057904482215
0.00378355048142189
0.00392115822713687
0.00428328357320229
0.00440135662874779
0.00451178334996012
0.00440461825096987
0.00450979373550304
0.00483897137892606
0.0049014558787692
0.00489685895859563
0.0048047307281641
0.004911230566595
0.0049869194091437
0.00491191477047816
0.00498057043877386
0.00485944187875622
0.00484521298666898
0.00479749767820415
0.00496596280297395
0.0047102539973634
0.00480222770698615
0.00463932288224954
0.00474253723023351
0.00458021283128321
0.00462180403069636
0.00424705607961292
0.00390289186463037
0.00352649465785733
0.0032581402595377
0.00289173793880457
0.00245806254258071
0.00170526084765798
0.00119495111442809
0.00106093031314179
0.00084751792221249
0.000745714183817452
0.000633423811542717
0.000690228511276312
0.000571879742178985
0.000502726024857268
0.000449409459965683
0.000400984157784408
0.000376273107717713
0.000399355849763134
0.000335999346248825
0.000394649413716353
0.00033843722955219
0.000398735024287939
0.000340330976498744
0.000338840894510933
0.000434490025544185
0.00040304747330779
0.000442993378762943
0.000408511570153712
0.000463750401646115
0.000493893548044224
0.000520707204758581
0.000705741579317966
0.000930166804387681
0.00114789722710603
0.00164554328470453
0.00204877884356795
0.00247525157506519
0.00314778070668021
0.00391724235471121
0.00401654107656322
0.00417613127985091
0.00437981723012191
0.00440773689627721
0.00452312600264955
0.00464224286376488
0.00480747684040103
0.00489805061622008
0.00480136066408491
0.00495317169393988
0.0049317286656359
0.00494201929926323
0.00488861787452987
0.00505227495552186
0.00485767419112058
0.00494734491414334
0.00489841462383591
0.00481452657005304
0.00474304083429641
0.00470725670867071
0.004642281160387
0.00466930009220649
0.00451385780103176
0.00460542452692865
0.00447277587938163
0.00398234988693443
0.00371274578287774
0.00314694781257578
0.00285577620425942
0.00244417248018084
0.00166106111438367
0.001118067073032
0.000957224168590826
0.000847692138397393
0.000749487708263352
0.000724945523194676
0.000638449803880072
0.000507788495071375
0.000484548370924713
0.000359456242302463
0.000400872386021703
0.000380303596991982
0.000424641827981325
0.000400618038702169
0.000355780200070841
0.00036571785090353
0.000445173706943503
0.00040470857270881
0.000411936488843194
0.000398807415407559
0.000432544129427204
0.000449758887733205
0.000446023506843473
0.000460932531999691
0.000498487736667985
0.000496260545356892
0.000723456064199205
0.00102234230589571
0.00132365974204778
0.00161798122033862
0.00188571364263717
0.00243476115884734
0.00315507179296694
0.00381165066690986
0.00403057388522722
0.00430708713157263
0.00430586860549437
0.00444097987482947
0.00433573510414116
0.00464730256373715
0.00461862431237549
0.0048113252498718
0.00485195903185012
0.00488458832347542
0.00487862577610194
0.00488503303282768
0.00497427692087151
0.00484781025781989
0.0047692524646134
0.00491730259870227
0.00489500736916857
0.00485499833067743
0.00475698816539543
0.00488190116727305
0.00477116882862862
0.00473982362039333
0.00455604313665536
0.00445996159943391
0.00427411174589179
0.00394824908408184
0.0035322574699106
0.00321236803208413
0.00275770023166116
0.00246550815715744
0.00174853583594646
0.00124235846372193
0.000976809313670874
0.000796699551686877
0.000755029789240372
0.000775226663199442
0.000569590228781035
0.000579769809794076
0.00049013689471252
0.000393883803263166
0.00042052461949002
0.000366386244377975
0.000356782631709956
0.000491356878938036
0.000413344345676812
0.000361097619176615
0.000313911918748135
0.000343755530489289
0.000436928568778879
0.000343483621997049
0.000443956806785551
0.000400295933166932
0.00047619595069456
0.000434632785066594
0.000528159992320492
0.000540015399282583
0.00060386084182104
0.000847977358496703
0.00118796469256295
0.00160555487172804
0.00208915896122067
0.00239624199970116
0.00313550016601163
0.00385143255013866
0.00414500631887092
0.00419412115875501
0.00427892419245421
0.00442468456365026
0.00447430514738847
0.00462516757436644
0.00482609579248846
0.00493548988698419
0.00481477029486904
0.00504597688936835
0.00510806551223827
0.00501568071170937
0.00494178645075979
0.00509133695655825
0.00495985320952423
0.00479192025654218
0.00483255563703393
0.00484598486464042
0.00474241838798058
0.0047739770504817
0.00475906347981303
0.00460387878926576
0.00480007100881124
0.00461119532753377
0.00429546846435269
0.00401297157018612
0.00363198696801722
0.00311899601746701
0.00278429307602669
0.0023683319037419
0.00172242839068562
0.0011497503280588
0.000905846090921448
0.000846012125795048
0.000713190214422156
0.000771732787083614
0.000683400959633794
0.000586827187264632
0.000365186517583123
0.000452780385696275
0.000385147419902184
0.000431698529053902
0.000309370224291073
0.000353427755372382
0.000361516142191503
0.000369339298516952
0.000380653324990592
0.000371254839624462
0.00035555688781833
0.000388210420684764
0.000400130614168497
0.0004256861059583
0.000475453826128987
0.000439149563408553
0.000393905473251832
0.000423238853687735
0.000673138825548579
0.000928446106929487
0.0012362594819233
0.0016544376915084
0.00194901430427326
0.00231218950803377
0.0032752072704454
0.00365636560267931
0.0040893260636306
0.0042784920605471
0.00424758025549739
0.00436932539667848
0.00463717925251671
0.00456421499059939
0.00478806425599882
0.00494626028847839
0.00497197235367152
0.00489366664765348
0.00495356101635443
0.00489959998221815
0.00493056708096278
0.00491686968029417
0.00494138487829388
0.0049534409161901
0.00488639247732811
0.00471549515424887
0.00474519258004269
0.00469710406760991
0.00468568400596942
0.0047422754078704
0.00455248715006925
0.00455460477633667
0.00425163588937842
0.00396888125311112
0.0036738011318961
0.00315646002691651
0.00280657397346121
0.00247016176352895
0.00170755019634244
0.00111453271656858
0.000905281047261572
0.000804736142540438
0.000745233041114253
0.000694074709669157
0.000593774041659772
0.000571794093719218
0.000524077091992512
0.000461254408837593
0.000358160475610024
0.000471322324088481
0.000415008618560376
0.000345847511307227
0.000340794424095913
0.000320510296922234
0.000417464441918079
0.000367413083660783
0.000504945057342913
0.000463199539684633
0.000471479878757486
0.000437477552894107
0.000457638998517312
0.000447277834107619
0.000516191152403568
0.000505916414280985
0.000714373654886713
0.000973794590361752
0.00117899353668746
0.00163084819100997
0.00185816899878276
0.00234569476974616
0.00324268075452083
0.00381061168669809
0.00396780837528576
0.00417391832104627
0.00432176774016674
0.00432862887637584
0.00450481051550445
0.00459593107288309
0.00468900247335478
0.00477276285845564
0.00481739053201465
0.00486662085698134
0.00485111476446605
0.00492667021160065
0.00494709252357403
0.00490269293980579
0.00490422415040585
0.0048684028777906
0.00488666263357418
0.00483132539532353
0.0047835600821012
0.00476857972597067
0.00465914260519669
0.00473385572741121
0.00446890760719512
0.00452790750247066
0.00430324870073334
0.00400489857761241
0.00361885435531966
0.00330684340835836
0.00285119525291555
0.00243894117651822
0.00162334380907505
0.00118737036003387
0.00104091888536661
0.000844083134741361
0.000749676730306167
0.000624403230862606
0.000654653382049867
0.000562279221153481
0.00053377912964773
0.000363710618610078
0.000404053373194204
0.000419157924338834
0.000320640416418762
0.000340140330932076
0.000393149970537366
0.000333189404256486
0.000353016128106354
0.000434222282908174
0.000369907784349961
0.000381942470900711
0.000435171592586923
0.000419306791603414
0.000467028038398355
0.000473025893107348
0.000408921949181288
0.000491473314049007
0.000613893055883436
0.000876612674088497
0.00120691635554433
0.00160241426583812
0.00209483965685512
0.00243456846288243
0.00315152926171111
0.00381224865306326
0.00410946054314188
0.00439289616634427
0.00427736214765175
0.0044135141428278
0.00436875014135242
0.00454840481383378
0.00468758003433224
0.0046760556221899
0.00491435956353628
0.00495383763943083
0.00496857289837659
0.00498553339857533
0.00499826057668179
0.00490537744378974
0.00503087938958297
0.00475799837522291
0.00493732012395527
0.00484414991839109
0.00472743120846834
0.00462050717273347
0.00472982503531694
0.00473284264435152
0.00447985671802549
0.00466066759449646
0.00442097652091735
0.00393162424851129
0.0036096018415929
0.00325294173583902
0.0028066481185739
0.00252064829814755
0.00171962426663036
0.00122671233967861
0.00101743495126897
0.000780873863838978
0.000795225452122014
0.000681761381303122
0.000689201187319697
0.000590947040370726
0.000459633878338957
0.000433379821575888
0.000364464588047031
0.000331292766209015
0.000359653956636122
0.000371370976143865
0.000407441956324812
0.000384679641170086
0.000388957044471935
0.000360232109780999
0.000397952518224749
0.00040695538099513
0.000488973792551535
0.000443414545459795
0.000406762045433675
0.000473116507832587
0.000530491439957398
0.000525745375494932
0.000720894060196492
0.000899018174635342
0.00122860889775302
0.00157891471403466
0.00194859467640203
0.00238868426503964
0.00326189297396959
0.00382354583114158
0.00410775173976355
0.00420045720569863
0.004378207977953
0.00443630897089608
0.00443223431380356
0.00464512120456083
0.0047521361266956
0.00484881592116038
0.00491153563387241
0.00485829772795173
0.00475327056747498
0.00492040944224178
0.00488606554050287
0.00505856993977582
0.00483419807787208
0.0049183341247409
0.00484943920898624
0.00478047117437859
0.00479610967330705
0.00482926062511689
0.00482605434436989
0.00466980906513567
0.0045780938814106
0.00452463636559029
0.0041751270340164
0.0040166053357225
0.00362903435113168
0.00322433311601549
0.00289117178074075
0.00238748823385858
0.00161992816503519
0.00115993888488718
0.000996067558062393
0.000861219548382977
0.000777942487304666
0.000630615770605835
0.000643627173084
0.000542328465230339
0.000494422345518593
0.000371209831256829
0.000361747771531658
0.000389536733015311
0.000342825345850641
0.000389181465156192
0.000399355657716159
0.00036594663391382
0.000353524656856751
0.00038477821614765
0.000310176950253014
0.000423070288301531
0.000442330676516174
0.000336102454203703
0.000374661542195216
0.000428520840561867
0.000444374888541838
0.00050608891488086
0.000593657684242034
0.000992761481911115
0.00127598937722765
0.00160957750526246
0.00199192658430239
0.00239722760538781
0.00311484679632357
0.00384382079806537
0.00410098093587999
0.0042450303290071
0.00434156068227689
0.00439241779509687
0.00446735817992243
0.00456801824953655
0.00486495080960624
0.00475332308149612
0.00488501416206292
0.0049643538782588
0.00509532382995441
0.00494760449765784
0.0048898298523513
0.00490822535983916
0.00478148536346199
0.00492495560693436
0.00482919399865909
0.00485051965402728
0.00468391461037357
0.00471458548946532
0.00473651249125446
0.00462132584132859
0.00464425377610551
0.00441449371870965
0.00419602167472571
0.00389539870252719
0.00365210071633289
0.00326035800225412
0.00283858711245286
0.00237092269041475
0.00173357001380412
0.00116075029821442
0.000907503732127115
0.000837098854807866
0.000827071078005167
0.00068447130388638
0.00066401327114927
0.000532756731732222
0.000486305427698369
0.000435320166528504
0.000443861070649909
0.000386828963905469
0.000383026483523062
0.000292367403487784
0.000281753866395503
0.000417377736353106
0.000337070195458086
0.000336909490814888
0.000363709314769911
0.000388015288672171
0.000389744939198526
0.0005124236658243
0.000424138325974083
0.000420801534232503
0.000511892571349176
0.000501265366510244
0.000783955758970312
0.000896028031471965
0.00121248779786649
0.00170909816260387
0.00194052781214637
0.00233819600118354
0.00318370801137247
0.00380983528334042
0.00408073908261074
0.00421449807051912
0.00437139739836329
0.0043258853859957
0.00441895909534275
0.00456578286993386
0.00475459530686445
0.00484919349002591
0.00502229884158197
0.00492577654204123
0.00484874009994649
0.00487698921427406
0.00496193133594209
0.00487814317645936
0.00488855572473018
0.00485535501250651
0.004829536605762
0.00477064914382272
0.00473054095462828
0.00471947130619973
0.00478879098939159
0.00464806356890642
0.0044370276134711
0.00457323696017089
0.00424431021152474
0.00400966837176693
0.00367449976492799
0.00317430445723472
0.00282114352514326
0.00232095675539287
0.00172929396142636
0.00117852760103864
0.000980112691366792
0.000778060503238825
0.000762003230935479
0.0007529801411913
0.000658385383319632
0.000558766586402176
0.000519349094379502
0.000390400705660105
0.00032234369412429
0.000347679738335491
0.00036573100323843
0.000411557391400622
0.00026568480333342
0.000385169629887876
0.000317991107004825
0.000382375121650418
0.000431897518965133
0.000361203628925874
0.000440069865880861
0.000471647807946083
0.0005106161423933
0.000422683978490062
0.000501392603106638
0.00051665329012731
0.000630040584857646
0.000950385332564946
0.00115781166590061
0.00158854281282845
0.00207756324492349
0.00234021635950235
0.00313466535126483
0.00381848678326634
0.00417608747793268
0.0041399494520533
0.004263411794028
0.00435867185515643
0.00432197482710976
0.00464375434750972
0.00465493875288856
0.00479225130684903
0.0049360619182508
0.0049577693998494
0.00484679567029852
[truncated: 4,145 more rows]
